# Supplementary material for: 1-(4-Chloro­phen­yl)-3-(3,4-dimethyl­phen­yl)prop-2-en-1-one
Source: Acta Crystallogr Sect E Struct Rep Online. 2010 Aug 18;66(Pt 9):o2302. doi: 10.1107/S1600536810031880 (PMC3008096; doi:10.1107/S1600536810031880)
Supplement: Supplementary file 2 [file e-66-o2302-Isup2.hkl]

# 
# h,k,l, Fc-squared, Fo-squared, sigma(Fo-squared) and status flag 
# 
data_I
_shelx_title ' g6 in P1                    New: P-1' 
_shelx_refln_list_code          4 
_shelx_F_calc_maximum      134.28 
_exptl_crystal_F_000       283.97 
_reflns_d_resolution_high  0.7702 
 
loop_ 
 _symmetry_equiv_pos_as_xyz 
 'x, y, z' 
 '-x, -y, -z' 
 
_cell_length_a     5.9621 
_cell_length_b     7.7369 
_cell_length_c    15.5130 
_cell_angle_alpha  98.300 
_cell_angle_beta   99.960 
_cell_angle_gamma  95.230 
 
_shelx_F_squared_multiplier     1.000 
 
loop_ 
 _refln_index_h 
 _refln_index_k 
 _refln_index_l 
 _refln_F_squared_calc 
 _refln_F_squared_meas 
 _refln_F_squared_sigma 
 _refln_observed_status 
   1   0   0     1376.14     1046.93    173.25 o 
   2   0   0       76.76       93.58      1.24 o 
   3   0   0       21.17       21.99      0.42 o 
   4   0   0       76.51       68.77      1.24 o 
   5   0   0       19.24       21.50      0.62 o 
   6   0   0       90.94       91.45      1.91 o 
   7   0   0        5.28        4.95      0.34 o 
  -7   1   0        8.86        8.74      0.43 o 
  -6   1   0        2.58        2.34      0.27 o 
  -5   1   0       39.51       39.54      2.03 o 
  -4   1   0        5.72        5.98      0.26 o 
  -3   1   0       94.17       95.73      1.16 o 
  -2   1   0      200.06      192.12      2.85 o 
  -1   1   0     1926.02     1820.29     58.59 o 
   1   1   0     4314.64     4008.71    171.11 o 
   2   1   0       55.30       40.09      0.63 o 
   3   1   0      173.45      180.70      3.72 o 
   4   1   0       89.45       81.69      1.52 o 
   5   1   0       37.40       37.49      0.95 o 
   6   1   0       97.45      101.56      2.61 o 
   7   1   0        0.45        0.77      0.32 o 
  -7   2   0       10.55       10.81      0.74 o 
  -6   2   0       86.49       87.49      2.34 o 
  -5   2   0       90.94       11.93      3.62 o 
  -4   2   0      133.80      150.09      2.55 o 
  -3   2   0        0.07        1.65      0.19 o 
  -2   2   0        2.33        0.59      0.16 o 
  -1   2   0      194.61      228.88      4.08 o 
   0   2   0     2272.94     2088.27     79.11 o 
   1   2   0      522.78      572.29     13.69 o 
   2   2   0      225.94      272.34      7.09 o 
   3   2   0      237.43      188.73      4.13 o 
   4   2   0       14.04       19.21      0.73 o 
   5   2   0        0.18        0.47      0.19 o 
   6   2   0        6.68        5.90      0.58 o 
   7   2   0        5.09        4.90      0.51 o 
  -7   3   0        7.68        7.95      0.58 o 
  -6   3   0      134.31      150.02      5.58 o 
  -5   3   0      537.29      581.34     16.78 o 
  -4   3   0       78.66       75.77      1.49 o 
  -3   3   0       16.30       15.52      0.28 o 
  -2   3   0      380.61      455.19     10.34 o 
  -1   3   0      866.76      892.60     23.58 o 
   0   3   0        6.23       14.65      0.35 o 
   1   3   0      606.21      779.94     20.88 o 
   2   3   0      953.98     1178.22     35.69 o 
   3   3   0        6.36        5.65      0.77 o 
   4   3   0        1.60        1.64      0.27 o 
   5   3   0        6.51        7.38      0.49 o 
   6   3   0       73.81       75.35      2.34 o 
  -7   4   0        7.23        9.11      0.96 o 
  -6   4   0        0.05        0.31      0.16 o 
  -5   4   0        1.35        0.75      0.22 o 
  -4   4   0       29.64       24.55      0.49 o 
  -3   4   0      111.17      130.34      2.10 o 
  -2   4   0      338.64      361.48     10.97 o 
  -1   4   0     1196.62     1250.41     39.77 o 
   0   4   0       76.74       68.83      1.25 o 
   1   4   0     1904.17     2235.74     85.28 o 
   2   4   0        0.94        0.47      0.29 o 
   3   4   0        0.40        0.48      0.29 o 
   4   4   0        0.07        0.03      0.21 o 
   5   4   0        7.36        9.35      0.73 o 
   6   4   0        6.42        6.34      0.52 o 
  -7   5   0        1.16        0.32      0.32 o 
  -6   5   0       21.25       19.10      0.73 o 
  -5   5   0        7.42        6.46      0.29 o 
  -4   5   0        0.55        0.12      0.12 o 
  -3   5   0       34.46       32.45      0.90 o 
  -2   5   0       36.77       35.37      1.15 o 
  -1   5   0       18.30       23.50      0.51 o 
   0   5   0       23.16       14.88      0.61 o 
   1   5   0        1.91        1.91      0.27 o 
   2   5   0       22.30       25.95      1.92 o 
   3   5   0       29.28       36.25      1.18 o 
   4   5   0        2.09        2.27      0.43 o 
   5   5   0        5.06        5.93      0.72 o 
   6   5   0        0.53        0.58      0.70 o 
  -6   6   0        0.23        0.15      0.15 o 
  -5   6   0        1.39        1.71      0.21 o 
  -4   6   0        2.19        2.79      0.23 o 
  -3   6   0        0.18        0.24      0.22 o 
  -2   6   0        3.33        4.15      0.31 o 
  -1   6   0       17.75       18.61      0.59 o 
   0   6   0      326.42      353.97     12.99 o 
   1   6   0      253.26      260.56      6.10 o 
   2   6   0       24.72       26.66      1.31 o 
   3   6   0        0.36        0.64      0.34 o 
   4   6   0        7.12        8.57      0.74 o 
   5   6   0        0.26        0.25      0.38 o 
  -6   7   0       13.40       15.01      1.48 o 
  -5   7   0       18.42       18.03      0.57 o 
  -4   7   0       48.47       47.41      1.05 o 
  -3   7   0        0.04        0.05      0.16 o 
  -2   7   0       12.05        9.39      0.40 o 
  -1   7   0       33.30       30.81      1.12 o 
   0   7   0       10.31       10.46      0.47 o 
   1   7   0      101.25      100.51      2.59 o 
   2   7   0      107.86      111.61      3.14 o 
   3   7   0       10.31        9.90      1.07 o 
   4   7   0        0.05       -0.30      0.33 o 
  -4   8   0        1.27        1.00      0.17 o 
  -3   8   0        5.75        5.72      0.47 o 
  -2   8   0        9.08        8.73      0.42 o 
  -1   8   0       11.20       11.45      0.54 o 
   0   8   0       14.31       15.64      0.68 o 
   1   8   0        0.02        0.22      0.22 o 
   2   8   0        1.09        1.32      0.57 o 
   3   8   0        8.53        7.97      1.07 o 
  -3   9   0        0.30        0.26      0.19 o 
  -2   9   0        1.61        0.94      0.20 o 
  -1   9   0        0.66        0.38      0.16 o 
   0   9   0        1.37        1.48      0.36 o 
   1   9   0        2.38        1.70      0.52 o 
   2   9   0        0.02        0.00      0.21 o 
  -2  -9   1        0.53        0.36      0.43 o 
  -1  -9   1        3.79        2.71      0.50 o 
   0  -9   1        0.23        0.22      0.23 o 
   1  -9   1        6.46        6.04      0.38 o 
   2  -9   1        4.79        4.46      0.29 o 
  -3  -8   1       22.23       19.82      1.15 o 
  -2  -8   1       33.81       34.23      2.15 o 
  -1  -8   1       16.20       17.72      0.99 o 
   0  -8   1       11.67       12.05      0.66 o 
   1  -8   1        0.20        0.32      0.19 o 
   2  -8   1        2.63        2.64      0.23 o 
   3  -8   1       33.32       35.08      1.57 o 
   4  -8   1       10.24       11.10      1.48 o 
  -4  -7   1        1.18        1.22      0.45 o 
  -3  -7   1        4.29        3.40      0.64 o 
  -2  -7   1        0.89        0.59      0.33 o 
  -1  -7   1        4.14        4.16      0.57 o 
   0  -7   1        4.04        4.15      0.28 o 
   1  -7   1        6.05        5.24      0.32 o 
   2  -7   1        6.00        5.58      0.25 o 
   3  -7   1        1.60        1.62      0.22 o 
   4  -7   1       38.95       37.80      1.35 o 
  -5  -6   1        0.36        0.47      0.39 o 
  -4  -6   1        1.89        1.38      0.40 o 
  -3  -6   1       39.99       38.71      1.76 o 
  -2  -6   1       25.95       26.54      1.38 o 
  -1  -6   1       22.11       26.56      0.88 o 
   0  -6   1       79.20       86.25      2.04 o 
   1  -6   1       32.89       30.95      0.68 o 
   2  -6   1       82.21       78.59      2.69 o 
   3  -6   1       22.19       23.28      0.95 o 
   4  -6   1       21.60       20.12      0.49 o 
   5  -6   1        3.66        2.98      0.22 o 
   6  -6   1        4.20        4.62      0.96 o 
  -6  -5   1        0.08       -0.27      0.39 o 
  -5  -5   1        0.09        0.05      0.27 o 
  -4  -5   1        4.63        5.71      0.54 o 
  -3  -5   1       17.32       17.58      0.76 o 
  -2  -5   1      854.40     1061.27     36.30 o 
  -1  -5   1       14.98       15.88      0.57 o 
   0  -5   1      110.66       88.43      1.77 o 
   1  -5   1       35.05       45.35      0.82 o 
   2  -5   1        1.51        1.99      0.26 o 
   3  -5   1       27.10       26.25      0.61 o 
   4  -5   1      307.36      320.47      6.58 o 
   5  -5   1        3.22        4.11      0.26 o 
   6  -5   1       53.08       50.25      1.29 o 
  -6  -4   1        0.13        0.13      0.20 o 
  -5  -4   1        2.71        3.27      0.70 o 
  -4  -4   1       16.54       15.53      0.75 o 
  -3  -4   1       14.94       19.26      1.03 o 
  -2  -4   1       60.52       62.60      1.68 o 
  -1  -4   1     1532.57     1875.88     67.70 o 
   0  -4   1      193.89      209.58      5.36 o 
   1  -4   1        4.57        7.15      0.26 o 
   2  -4   1        0.29        1.76      0.42 o 
   3  -4   1      148.36      170.23      2.72 o 
   4  -4   1        0.23        0.71      0.17 o 
   5  -4   1        1.06        1.36      0.19 o 
   6  -4   1       15.02       11.74      0.41 o 
   7  -4   1       25.28       20.72      1.15 o 
  -7  -3   1        0.52        0.00      0.20 o 
  -6  -3   1        3.84        5.07      0.45 o 
  -5  -3   1        0.04        0.10      0.32 o 
  -4  -3   1       29.09       33.32      1.02 o 
  -3  -3   1      157.27      167.99      3.65 o 
  -2  -3   1      350.00      476.53     11.83 o 
  -1  -3   1      156.05      168.10      3.02 o 
   0  -3   1        1.13        4.36      0.29 o 
   1  -3   1        9.56        5.98      0.19 o 
   2  -3   1      243.65      244.47      5.57 o 
   3  -3   1       85.55       91.15      2.73 o 
   4  -3   1        0.10        0.77      0.51 o 
   5  -3   1       29.83       31.31      0.88 o 
   6  -3   1       12.01        7.98      5.13 o 
   7  -3   1        0.36        0.06      0.26 o 
  -7  -2   1       48.11       46.97      1.78 o 
  -6  -2   1        0.03        0.00      0.17 o 
  -5  -2   1        2.94        2.71      0.31 o 
  -4  -2   1       20.91       29.26      0.82 o 
  -3  -2   1       38.37       29.34      0.95 o 
  -2  -2   1      163.09      187.33      3.58 o 
  -1  -2   1    10227.01     8090.40    447.20 o 
   0  -2   1     1710.42     1738.70     55.66 o 
   1  -2   1      936.12      943.55     76.36 o 
   2  -2   1      636.61      841.41     18.06 o 
   3  -2   1      132.76      111.16      1.68 o 
   4  -2   1      132.11      138.40      2.02 o 
   5  -2   1       29.37       30.56      0.78 o 
   6  -2   1       24.62       28.26      0.84 o 
   7  -2   1       13.17       15.58      0.65 o 
  -7  -1   1        0.51        0.12      0.20 o 
  -6  -1   1       36.44       36.93      0.89 o 
  -5  -1   1       16.73       15.00      1.36 o 
  -4  -1   1        1.84        2.21      0.23 o 
  -3  -1   1      359.37      432.71     10.23 o 
  -2  -1   1      661.38      701.89     17.78 o 
  -1  -1   1     1699.34     1788.26     58.16 o 
   1  -1   1     1716.15     1692.41     38.82 o 
   2  -1   1      126.86      118.95      1.54 o 
   3  -1   1        0.96        0.63      0.23 o 
   4  -1   1      169.95      168.71      2.88 o 
   5  -1   1     1229.79     1424.06     40.71 o 
   6  -1   1       12.24       13.64      0.56 o 
   7  -1   1        4.87        4.90      0.37 o 
  -7   0   1        5.01        4.96      0.34 o 
  -6   0   1        0.02        0.08      0.15 o 
  -5   0   1        0.97        0.76      0.17 o 
  -4   0   1        3.61        2.65      0.15 o 
  -3   0   1      121.44      121.69      2.19 o 
  -2   0   1     1093.00     1242.26     40.30 o 
  -1   0   1       20.59       22.36      0.58 o 
   1   0   1      177.71      189.94     10.17 o 
   2   0   1      359.27      383.40      6.54 o 
   3   0   1        0.09        0.16      0.08 o 
   4   0   1      244.57      251.28      4.84 o 
   5   0   1      160.78      153.92      3.43 o 
   6   0   1       69.12       64.70      3.59 o 
   7   0   1        3.04        2.33      0.39 o 
  -7   1   1       10.91       13.60      0.54 o 
  -6   1   1       12.29       12.27      0.81 o 
  -5   1   1        0.13        0.47      0.17 o 
  -4   1   1       28.54       26.04      1.35 o 
  -3   1   1        2.09        2.41      0.15 o 
  -2   1   1     1203.12     1293.42     33.99 o 
  -1   1   1     3939.14     2422.56    121.41 o 
   0   1   1        0.19        0.10      0.05 o 
   1   1   1     3191.35     3122.96    122.58 o 
   2   1   1        0.07        0.69      0.16 o 
   3   1   1        2.72        0.62      0.32 o 
   4   1   1        6.94        9.67      0.56 o 
   5   1   1      101.59      100.91      2.29 o 
   6   1   1       34.63       34.33      1.36 o 
   7   1   1        0.05        0.00      0.15 o 
  -7   2   1        5.33        4.87      0.83 o 
  -6   2   1       29.74       29.91      1.00 o 
  -5   2   1        7.96       10.61      0.43 o 
  -4   2   1        6.40       11.22      0.26 o 
  -3   2   1       12.01        5.21      0.25 o 
  -2   2   1      190.78      221.24     10.26 o 
  -1   2   1     9614.05     4202.34    238.75 o 
   0   2   1    18029.79     7341.07    392.73 o 
   1   2   1       15.84       12.17      0.38 o 
   2   2   1        0.04        1.80      0.23 o 
   3   2   1       59.60       35.24      0.88 o 
   4   2   1      139.82      149.65      3.58 o 
   5   2   1       24.27       22.92      0.90 o 
   6   2   1       73.73       75.04      2.26 o 
   7   2   1       43.87       41.98      1.41 o 
  -7   3   1        5.77        5.71      0.51 o 
  -6   3   1        1.63        1.65      0.48 o 
  -5   3   1       20.89       21.15      0.71 o 
  -4   3   1        2.10        1.60      0.23 o 
  -3   3   1       33.17       51.19      0.73 o 
  -2   3   1       56.57       68.44      1.86 o 
  -1   3   1      391.87      446.12      9.72 o 
   0   3   1      602.34      604.87     14.39 o 
   1   3   1      409.24      446.35     14.33 o 
   2   3   1      121.76      121.30      2.36 o 
   3   3   1      148.98      145.91      3.24 o 
   4   3   1      190.69      179.63      4.57 o 
   5   3   1        0.04        0.14      0.19 o 
   6   3   1       56.49       58.79      1.91 o 
  -7   4   1       32.11       31.61      1.18 o 
  -6   4   1       26.16       24.84      0.76 o 
  -5   4   1       31.53       36.23      0.92 o 
  -4   4   1        8.96        6.18      0.29 o 
  -3   4   1       59.94       63.48      0.99 o 
  -2   4   1        6.02        5.56      0.32 o 
  -1   4   1      605.07      709.91     19.06 o 
   0   4   1       92.76       99.12      1.94 o 
   1   4   1       82.54       80.70      2.26 o 
   2   4   1       40.45       35.77      0.96 o 
   3   4   1       86.23       95.92      2.37 o 
   4   4   1       11.32        9.07      0.67 o 
   5   4   1        0.37        0.60      0.39 o 
   6   4   1       16.97       16.04      0.80 o 
  -7   5   1        0.13        0.08      0.14 o 
  -6   5   1       86.75       94.72      2.11 o 
  -5   5   1       93.77       99.34      2.00 o 
  -4   5   1       29.23       30.27      0.60 o 
  -3   5   1       15.63       18.11      1.19 o 
  -2   5   1      522.34      579.99     14.30 o 
  -1   5   1       57.64       64.09      1.38 o 
   0   5   1      103.17       97.58      2.02 o 
   1   5   1        3.36        4.59      0.34 o 
   2   5   1       81.58       87.48      1.99 o 
   3   5   1        3.00        2.62      0.65 o 
   4   5   1        5.83        4.77      0.51 o 
   5   5   1       33.26       36.51      1.71 o 
  -6   6   1        0.74        0.40      0.17 o 
  -5   6   1        0.29        0.48      0.17 o 
  -4   6   1        6.51        7.56      0.30 o 
  -3   6   1       59.04       60.00      1.40 o 
  -2   6   1      191.44      185.29      4.14 o 
  -1   6   1      166.75      172.65      5.64 o 
   0   6   1       92.83       87.48      2.40 o 
   1   6   1      142.04      161.13      4.39 o 
   2   6   1        7.74        5.70      0.43 o 
   3   6   1       12.43       11.83      1.05 o 
   4   6   1        0.96        1.69      0.45 o 
   5   6   1        3.87        4.27      0.73 o 
  -5   7   1        1.56        0.87      0.23 o 
  -4   7   1        2.35        2.31      0.25 o 
  -3   7   1        0.38        0.48      0.23 o 
  -2   7   1        0.58        1.35      0.35 o 
  -1   7   1       24.85       24.56      0.66 o 
   0   7   1        0.01        0.32      0.27 o 
   1   7   1        0.22        0.19      0.26 o 
   2   7   1        3.01        3.74      0.54 o 
   3   7   1        1.52        2.27      0.72 o 
   4   7   1        1.27        1.43      0.46 o 
  -4   8   1        0.01       -0.16      0.18 o 
  -3   8   1       20.56       18.95      0.79 o 
  -2   8   1        3.25        2.42      0.29 o 
  -1   8   1        0.18        0.27      0.25 o 
   0   8   1      127.06      122.97      3.17 o 
   1   8   1       11.00       11.50      0.93 o 
   2   8   1        1.75        2.57      0.41 o 
   3   8   1        0.93        1.15      0.41 o 
  -3   9   1        0.01        0.00      0.19 o 
  -2   9   1        4.96        4.41      0.38 o 
  -1   9   1        8.19        7.10      0.34 o 
   0   9   1        3.27        2.95      0.38 o 
   1   9   1       26.65       25.12      1.34 o 
   2   9   1        4.27        4.09      0.56 o 
   1 -10   2        0.09        0.19      0.26 o 
  -2  -9   2        5.22        5.94      0.59 o 
  -1  -9   2        3.73        2.83      0.47 o 
   0  -9   2        0.06        0.02      0.15 o 
   1  -9   2        0.05        0.18      0.11 o 
   2  -9   2        3.25        2.36      0.19 o 
  -3  -8   2        1.58        0.99      0.68 o 
  -2  -8   2        1.99        2.92      0.66 o 
  -1  -8   2        1.42        1.72      0.28 o 
   0  -8   2        0.06       -0.03      0.15 o 
   1  -8   2        6.62        5.72      0.77 o 
   2  -8   2        1.81        1.19      0.19 o 
   3  -8   2        4.77        4.61      0.35 o 
   4  -8   2        0.06        0.26      0.32 o 
  -4  -7   2        1.15        0.93      0.44 o 
  -3  -7   2      138.99      137.08      4.56 o 
  -2  -7   2       20.68       19.58      1.09 o 
  -1  -7   2        0.84        0.68      0.21 o 
   0  -7   2        4.22        5.28      0.61 o 
   1  -7   2        8.05       10.23      0.42 o 
   2  -7   2       15.12       14.96      0.80 o 
   3  -7   2       40.25       39.75      1.21 o 
   4  -7   2        7.16        6.97      0.24 o 
  -5  -6   2        0.76        0.47      0.39 o 
  -4  -6   2        0.01        0.28      0.33 o 
  -3  -6   2       40.58       40.99      1.70 o 
  -2  -6   2      207.33      220.55      6.48 o 
  -1  -6   2        5.71        4.37      0.29 o 
   0  -6   2       13.45       11.40      0.55 o 
   1  -6   2        0.04        0.10      0.09 o 
   2  -6   2        3.33        5.08      0.23 o 
   3  -6   2      221.32      233.59      6.56 o 
   4  -6   2        0.10        0.32      0.09 o 
   5  -6   2        1.01        0.63      0.13 o 
   6  -6   2        6.29        6.67      0.64 o 
  -6  -5   2        0.79        0.47      0.40 o 
  -5  -5   2        0.02        0.11      0.27 o 
  -4  -5   2        2.24        2.77      0.45 o 
  -3  -5   2        0.38        2.36      0.74 o 
  -2  -5   2       26.73       23.54      1.00 o 
  -1  -5   2       38.43       40.90      0.94 o 
   0  -5   2       36.12       21.28      0.54 o 
   1  -5   2       65.34       70.96      1.19 o 
   2  -5   2        6.22        5.50      0.29 o 
   3  -5   2        3.43        4.92      0.22 o 
   4  -5   2      116.57      117.67      2.23 o 
   5  -5   2        6.81        6.34      0.25 o 
   6  -5   2        4.02        3.37      0.24 o 
  -6  -4   2        0.05        0.04      0.11 o 
  -5  -4   2       12.31       13.62      0.66 o 
  -4  -4   2        4.13        3.93      0.47 o 
  -3  -4   2       66.06       65.94      1.79 o 
  -2  -4   2      122.79      139.38      3.22 o 
  -1  -4   2      458.91      604.30     15.44 o 
   0  -4   2       12.16       13.91      0.35 o 
   1  -4   2      320.50      324.32      8.56 o 
   2  -4   2      359.83      396.08     10.01 o 
   3  -4   2      109.98      125.88      2.00 o 
   4  -4   2      140.66      141.48      2.57 o 
   5  -4   2        3.61        5.47      0.39 o 
   6  -4   2       11.17       11.54      0.59 o 
   7  -4   2        0.29        0.19      0.26 o 
  -7  -3   2        3.22        1.81      0.35 o 
  -6  -3   2        8.01        7.46      0.47 o 
  -5  -3   2        5.40        6.40      0.72 o 
  -4  -3   2       62.72       76.93      2.26 o 
  -3  -3   2      114.26      158.43      3.37 o 
  -2  -3   2     1360.12     1683.74     57.62 o 
  -1  -3   2      187.37      252.52      5.10 o 
   0  -3   2      350.21      467.02     10.18 o 
   1  -3   2       22.84       19.57      0.83 o 
   2  -3   2      210.45      210.68      4.99 o 
   3  -3   2      133.99      149.00      2.90 o 
   4  -3   2      739.31      874.38     21.16 o 
   5  -3   2       78.40       76.61      1.46 o 
   6  -3   2       14.06       12.77      0.66 o 
   7  -3   2        0.85        0.83      0.38 o 
  -7  -2   2        0.02        0.01      0.15 o 
  -6  -2   2        1.11        1.42      0.25 o 
  -5  -2   2        6.96        6.28      0.36 o 
  -4  -2   2        8.51       11.52      0.49 o 
  -3  -2   2      201.04      186.97      4.19 o 
  -2  -2   2        5.97        7.06      0.36 o 
  -1  -2   2     1119.14     1265.19     37.75 o 
   0  -2   2      425.29      488.38     10.34 o 
   1  -2   2       12.00        8.99      0.30 o 
   2  -2   2      210.80      273.57      8.47 o 
   3  -2   2      259.07      217.43      9.45 o 
   4  -2   2        3.02        2.08      0.24 o 
   5  -2   2        5.78        6.21      0.46 o 
   6  -2   2       54.79       48.55      1.10 o 
   7  -2   2        0.43        0.39      0.19 o 
  -7  -1   2        0.81        1.60      0.18 o 
  -6  -1   2        2.16        2.11      0.29 o 
  -5  -1   2        1.23        1.00      0.19 o 
  -4  -1   2       44.48       44.87      1.31 o 
  -3  -1   2     1092.76     1460.07     47.52 o 
  -2  -1   2      336.89      357.62      7.66 o 
  -1  -1   2     1055.21     1245.19     36.02 o 
   0  -1   2      396.83      442.78      8.84 o 
   1  -1   2      164.81      180.81      3.31 o 
   2  -1   2       68.42       67.25      0.88 o 
   3  -1   2      185.06      174.49      3.95 o 
   4  -1   2       25.04       21.92      0.63 o 
   5  -1   2        0.01        5.51      3.93 o 
   6  -1   2       19.24       17.24      0.50 o 
   7  -1   2        2.89        3.83      0.30 o 
  -7   0   2        6.84        7.62      0.43 o 
  -6   0   2        0.79        0.34      0.16 o 
  -5   0   2        0.36        0.13      0.10 o 
  -4   0   2      284.28      294.67      6.82 o 
  -3   0   2       10.91        8.41      0.29 o 
  -2   0   2     2899.42     2820.81     87.99 o 
  -1   0   2     2383.38     1958.08     91.78 o 
   1   0   2       18.26       22.07      1.12 o 
   2   0   2      182.66      209.30      3.20 o 
   3   0   2      369.35      390.94      7.21 o 
   4   0   2      175.23      172.09      3.31 o 
   5   0   2       53.81       54.53      1.49 o 
   6   0   2      105.75      110.85      2.70 o 
   7   0   2        0.07       -0.04      0.16 o 
  -7   1   2        0.24       -0.01      0.14 o 
  -6   1   2       10.58       12.06      0.43 o 
  -5   1   2       18.60       19.37      0.40 o 
  -4   1   2       37.54       33.57      0.60 o 
  -3   1   2      409.68      457.02     20.35 o 
  -2   1   2       12.00        3.93      0.22 o 
  -1   1   2      135.53      146.49      3.27 o 
   0   1   2        6.74        7.74      0.22 o 
   1   1   2      108.61       93.36      1.52 o 
   2   1   2       21.09       20.00      0.41 o 
   3   1   2        0.25        0.09      0.09 o 
   4   1   2      612.76      636.97     14.25 o 
   5   1   2      594.04      670.45     17.03 o 
   6   1   2        2.93        3.07      0.54 o 
   7   1   2        0.39        0.23      0.18 o 
  -7   2   2        0.04       -0.06      0.32 o 
  -6   2   2        0.14       -0.06      0.32 o 
  -5   2   2        0.25       -0.01      0.06 o 
  -4   2   2       36.76       43.41      1.51 o 
  -3   2   2      150.71      176.04      3.66 o 
  -2   2   2       99.49       93.71      2.05 o 
  -1   2   2      326.24      306.72      6.23 o 
   0   2   2       79.60      116.82      2.28 o 
   1   2   2       15.05        7.17      0.25 o 
   2   2   2      199.13      250.60      8.08 o 
   3   2   2        0.39        4.30      1.06 o 
   4   2   2      137.86      129.11      3.79 o 
   5   2   2      144.61      144.45      3.36 o 
   6   2   2        0.23       -0.13      0.21 o 
   7   2   2        0.27        0.14      0.30 o 
  -7   3   2        1.78        2.69      0.71 o 
  -6   3   2        0.14        0.24      0.12 o 
  -5   3   2       35.76       33.70      1.00 o 
  -4   3   2       12.00       11.55      0.49 o 
  -3   3   2        0.69        5.20      0.22 o 
  -2   3   2     1685.07     1749.69     83.51 o 
  -1   3   2      349.70      417.62      9.27 o 
   0   3   2      258.90      246.96      4.76 o 
   1   3   2      244.95      257.12     10.61 o 
   2   3   2       89.13       78.15      2.02 o 
   3   3   2        7.96        8.38      0.45 o 
   4   3   2      104.93       99.73      3.74 o 
   5   3   2       13.78       14.36      1.06 o 
   6   3   2       23.83       24.54      0.92 o 
  -7   4   2        9.77        9.48      0.66 o 
  -6   4   2        2.02        1.48      0.36 o 
  -5   4   2        0.06        0.04      0.15 o 
  -4   4   2       35.38       29.56      0.52 o 
  -3   4   2        6.46        6.08      0.34 o 
  -2   4   2       64.50       56.35      1.13 o 
  -1   4   2     2269.63     2189.64     80.86 o 
   0   4   2      985.43     1227.56     37.98 o 
   1   4   2       34.98       31.25      0.77 o 
   2   4   2       41.52       32.81      0.77 o 
   3   4   2      161.57      178.93      6.32 o 
   4   4   2       37.38       34.75      1.88 o 
   5   4   2       34.77       32.34      1.52 o 
   6   4   2        3.50        3.11      0.42 o 
  -7   5   2        4.81        4.98      0.38 o 
  -6   5   2        0.02        0.00      0.13 o 
  -5   5   2        3.11        2.96      0.34 o 
  -4   5   2        0.01        0.06      0.10 o 
  -3   5   2        9.66        9.75      0.64 o 
  -2   5   2        0.01        0.10      0.20 o 
  -1   5   2       85.80       75.15      1.74 o 
   0   5   2       45.84       51.66      1.20 o 
   1   5   2       92.51       88.48      2.92 o 
   2   5   2       67.99       66.52      2.37 o 
   3   5   2      123.93      127.99      4.87 o 
   4   5   2       40.61       38.54      3.11 o 
   5   5   2        7.90        8.59      1.31 o 
  -6   6   2        3.98        4.11      0.35 o 
  -5   6   2        2.89        3.37      0.32 o 
  -4   6   2        0.23        0.38      0.16 o 
  -3   6   2       69.60       70.04      2.44 o 
  -2   6   2       62.16       61.30      2.18 o 
  -1   6   2      150.28      159.25      3.61 o 
   0   6   2        1.09        0.42      0.18 o 
   1   6   2        0.01        0.33      0.22 o 
   2   6   2       11.21       11.84      0.97 o 
   3   6   2        6.75        5.64      0.57 o 
   4   6   2        8.84        7.94      1.12 o 
   5   6   2        6.61        7.07      0.94 o 
  -5   7   2        5.38        6.29      0.41 o 
  -4   7   2       42.81       43.18      0.96 o 
  -3   7   2       29.99       30.53      1.41 o 
  -2   7   2      133.97      123.32      2.98 o 
  -1   7   2        4.45        4.12      0.32 o 
   0   7   2       24.58       25.20      0.84 o 
   1   7   2        0.87        0.45      0.27 o 
   2   7   2        5.19        4.39      0.61 o 
   3   7   2        2.98        2.52      0.77 o 
   4   7   2        0.01        0.24      0.51 o 
  -5   8   2        0.41        0.33      0.20 o 
  -4   8   2        0.75        0.31      0.42 o 
  -3   8   2       37.17       35.60      1.73 o 
  -2   8   2       29.38       26.67      0.94 o 
  -1   8   2        9.53       11.03      0.66 o 
   0   8   2       17.38       16.32      1.02 o 
   1   8   2        2.45        2.40      0.44 o 
   2   8   2        7.77        7.96      1.02 o 
   3   8   2        5.51        3.96      0.97 o 
  -3   9   2        0.21       -0.13      0.19 o 
  -2   9   2        0.04        0.04      0.15 o 
  -1   9   2        4.46        4.74      0.38 o 
   0   9   2        0.05       -0.14      0.21 o 
   1   9   2        0.02        0.08      0.34 o 
   0 -10   3        0.23        0.18      0.11 o 
  -2  -9   3        0.85        1.15      0.50 o 
  -1  -9   3        0.09        0.17      0.22 o 
   0  -9   3        7.27        6.69      0.33 o 
   1  -9   3        6.29        5.99      0.34 o 
   2  -9   3       10.85       12.76      1.99 o 
   3  -9   3        6.90        7.18      0.90 o 
  -4  -8   3        0.27        0.19      0.27 o 
  -3  -8   3       96.24      101.51      3.88 o 
  -2  -8   3        0.79        1.38      0.50 o 
  -1  -8   3        3.56        3.04      0.83 o 
   0  -8   3        0.85        0.69      0.16 o 
   1  -8   3        3.46        3.36      0.25 o 
   2  -8   3       93.81       90.76      5.55 o 
   3  -8   3       24.12       25.72      1.48 o 
   4  -8   3        0.23        0.00      0.38 o 
  -4  -7   3        4.91        5.29      0.77 o 
  -3  -7   3        2.03        2.85      0.45 o 
  -2  -7   3       34.02       34.72      0.95 o 
  -1  -7   3        4.57        4.77      0.45 o 
   0  -7   3        0.13        0.26      0.18 o 
   1  -7   3        0.10        0.19      0.16 o 
   2  -7   3        7.11        6.89      0.36 o 
   3  -7   3       40.90       40.22      1.67 o 
   4  -7   3        0.51        0.13      0.26 o 
  -5  -6   3        1.51        1.06      0.45 o 
  -4  -6   3        3.82        3.98      0.60 o 
  -3  -6   3        4.34        4.23      0.50 o 
  -2  -6   3       80.22       90.45      3.34 o 
  -1  -6   3        0.15        0.06      0.09 o 
   0  -6   3        3.95        2.89      0.26 o 
   1  -6   3       33.58       32.99      1.35 o 
   2  -6   3       14.62       13.96      0.64 o 
   3  -6   3       58.87       55.65      1.99 o 
   4  -6   3        0.64        0.80      0.13 o 
   5  -6   3        0.46       -0.06      0.38 o 
   6  -6   3        1.32        1.41      0.71 o 
  -6  -5   3        0.55        0.63      0.43 o 
  -5  -5   3       27.67       28.60      1.29 o 
  -4  -5   3       36.30       39.89      1.20 o 
  -3  -5   3      159.34      175.57      4.72 o 
  -2  -5   3      100.21      115.96      2.49 o 
  -1  -5   3       84.95       94.62      1.97 o 
   0  -5   3       38.80       28.36      0.99 o 
   1  -5   3        0.98        0.94      0.11 o 
   2  -5   3       21.48       21.46      0.90 o 
   3  -5   3      122.66      122.27      1.94 o 
   4  -5   3      154.70      159.99      2.70 o 
   5  -5   3        0.05        0.13      0.09 o 
   6  -5   3        3.00        4.19      0.61 o 
  -6  -4   3        1.69        0.83      0.68 o 
  -5  -4   3        4.93        4.46      0.56 o 
  -4  -4   3       19.85       19.95      0.82 o 
  -3  -4   3        1.36        1.96      0.29 o 
  -2  -4   3      162.00      162.47      3.65 o 
  -1  -4   3      147.80      142.29      5.16 o 
   0  -4   3      208.73      244.38      4.69 o 
   1  -4   3       27.16       19.75      0.67 o 
   2  -4   3      143.65      201.06      4.78 o 
   3  -4   3      392.12      425.23      8.06 o 
   4  -4   3       38.08       35.94      0.65 o 
   5  -4   3       22.89       20.35      1.48 o 
   6  -4   3        0.25        0.43      0.22 o 
   7  -4   3        1.82        1.67      0.38 o 
  -7  -3   3        0.05       -0.11      0.18 o 
  -6  -3   3        0.13        0.24      0.20 o 
  -5  -3   3        0.71        0.59      0.25 o 
  -4  -3   3       53.94       70.49      3.05 o 
  -3  -3   3        0.44        0.60      0.17 o 
  -2  -3   3      207.65      211.06      4.67 o 
  -1  -3   3       60.92       45.10      0.76 o 
   0  -3   3      206.06      264.00      5.64 o 
   1  -3   3       38.82       33.51      0.43 o 
   2  -3   3       35.47       27.12      0.33 o 
   3  -3   3       35.14       42.88      0.85 o 
   4  -3   3       13.05        9.52      0.46 o 
   5  -3   3        9.63        9.10      0.37 o 
   6  -3   3        1.47        1.31      0.18 o 
   7  -3   3        0.17        0.08      0.12 o 
  -7  -2   3        0.43        0.20      0.18 o 
  -6  -2   3        0.11        0.11      0.17 o 
  -5  -2   3       75.95       72.56      1.75 o 
  -4  -2   3       44.40       46.20      1.02 o 
  -3  -2   3        9.45        5.10      0.41 o 
  -2  -2   3       50.07       49.96      0.82 o 
  -1  -2   3      272.50      319.66      6.46 o 
   0  -2   3       18.31       12.54      0.18 o 
   1  -2   3      863.21      969.99     26.62 o 
   2  -2   3     1741.37     2122.81     53.18 o 
   3  -2   3      147.89      124.41      3.55 o 
   4  -2   3      266.70      242.25      4.59 o 
   5  -2   3       83.02       92.05      2.78 o 
   6  -2   3        0.80        0.40      0.21 o 
   7  -2   3        0.20        0.21      0.19 o 
  -7  -1   3        0.13        0.13      0.16 o 
  -6  -1   3       31.11       30.12      1.20 o 
  -5  -1   3       44.86       51.69      0.99 o 
  -4  -1   3       36.62       30.73      0.61 o 
  -3  -1   3      788.53      967.18     28.00 o 
  -2  -1   3      144.72      210.42      5.23 o 
  -1  -1   3      111.84      135.64      2.18 o 
   0  -1   3        0.12        1.80      0.80 o 
   1  -1   3     1134.87     1168.25     23.20 o 
   2  -1   3      276.90      265.87      8.79 o 
   3  -1   3      684.28      837.96     18.45 o 
   4  -1   3      227.34      229.88      4.16 o 
   5  -1   3       94.67       96.36      2.24 o 
   6  -1   3        3.58        4.33      0.35 o 
   7  -1   3        1.05        0.46      0.28 o 
  -7   0   3        1.22        1.28      0.21 o 
  -6   0   3        4.06        4.17      0.33 o 
  -5   0   3        0.01        0.00      0.10 o 
  -4   0   3       40.84       38.63      0.59 o 
  -3   0   3       65.98       63.86      1.25 o 
  -2   0   3      237.88      284.52     13.46 o 
  -1   0   3      327.20      354.56      9.17 o 
   0   0   3      306.17      329.26      6.22 o 
   1   0   3      579.45      603.00     14.10 o 
   2   0   3      385.70      468.09      8.76 o 
   3   0   3       19.12       16.54      0.46 o 
   4   0   3        7.01        6.49      0.27 o 
   5   0   3        4.99        3.30      0.27 o 
   6   0   3        0.93        0.35      0.22 o 
   7   0   3        0.53        0.29      0.23 o 
  -7   1   3        0.91        1.48      0.38 o 
  -6   1   3       15.99       15.06      0.57 o 
  -5   1   3        1.50        1.34      0.53 o 
  -4   1   3      144.32      157.90      6.93 o 
  -3   1   3     1705.77     2024.55     77.90 o 
  -2   1   3        8.99       11.05      0.16 o 
  -1   1   3        3.19        4.70      0.45 o 
   0   1   3       21.26       23.60      0.38 o 
   1   1   3      165.89      169.37      6.19 o 
   2   1   3      178.16      166.17      3.02 o 
   3   1   3        0.51        0.23      0.13 o 
   4   1   3        1.58        1.46      0.87 o 
   5   1   3        3.62        4.43      0.48 o 
   6   1   3       11.91       10.53      0.73 o 
   7   1   3       10.78       11.30      0.59 o 
  -7   2   3        0.86        0.26      0.26 o 
  -6   2   3        0.15       -0.13      0.32 o 
  -5   2   3        0.55        1.70      0.48 o 
  -4   2   3      234.23      228.31      4.97 o 
  -3   2   3      108.52       90.84      2.69 o 
  -2   2   3      675.31      759.85     27.64 o 
  -1   2   3       41.57       45.76      1.31 o 
   0   2   3      234.61      217.23      4.49 o 
   1   2   3      131.89      109.10      1.97 o 
   2   2   3       25.56       14.80      3.66 o 
   3   2   3      604.08      717.67     20.91 o 
   4   2   3        8.50        5.68      0.75 o 
   5   2   3        0.21        0.47      0.23 o 
   6   2   3       23.83       26.26      0.99 o 
  -7   3   3        0.13        0.06      0.32 o 
  -6   3   3        0.12        0.03      0.12 o 
  -5   3   3       48.97       46.84      1.16 o 
  -4   3   3       40.50       52.19      1.01 o 
  -3   3   3       64.36       45.67      0.81 o 
  -2   3   3        3.42        5.77      0.51 o 
  -1   3   3        1.48        1.08      0.16 o 
   0   3   3      312.40      288.55      9.01 o 
   1   3   3      170.91      156.76      3.38 o 
   2   3   3        4.77        3.23      0.31 o 
   3   3   3      102.90       90.30      3.21 o 
   4   3   3      393.78      434.90     16.48 o 
   5   3   3       74.07       76.53      2.01 o 
   6   3   3        2.53        2.47      0.47 o 
  -7   4   3        0.08       -0.05      0.20 o 
  -6   4   3        0.00        0.13      0.12 o 
  -5   4   3        3.30        3.39      0.29 o 
  -4   4   3       26.00       22.03      0.60 o 
  -3   4   3       12.14       14.11      0.71 o 
  -2   4   3       58.57       43.95      0.97 o 
  -1   4   3      126.67       89.83      2.16 o 
   0   4   3        7.74        4.83      0.48 o 
   1   4   3       45.96       43.79      1.57 o 
   2   4   3       20.25       13.88      0.78 o 
   3   4   3        1.22        0.71      0.38 o 
   4   4   3       88.55       94.29      4.84 o 
   5   4   3       10.17        8.97      0.86 o 
   6   4   3        0.26        0.34      0.38 o 
  -7   5   3        0.44        0.08      0.17 o 
  -6   5   3        0.18        0.06      0.10 o 
  -5   5   3      100.50       96.39      1.70 o 
  -4   5   3        2.64        4.99      0.28 o 
  -3   5   3       23.84       27.90      0.83 o 
  -2   5   3      443.99      514.41     15.75 o 
  -1   5   3       34.05       30.45      0.68 o 
   0   5   3       20.95       22.01      0.70 o 
   1   5   3       13.56       12.86      0.63 o 
   2   5   3      113.90      117.33      4.43 o 
   3   5   3       39.63       35.61      1.96 o 
   4   5   3       68.23       66.44      4.55 o 
   5   5   3        2.28        2.39      0.63 o 
  -6   6   3        0.01       -0.04      0.15 o 
  -5   6   3        0.08        0.21      0.15 o 
  -4   6   3       42.83       41.22      1.28 o 
  -3   6   3       15.81       15.39      1.09 o 
  -2   6   3       61.99       55.93      1.83 o 
  -1   6   3      225.69      256.84      6.20 o 
   0   6   3       45.34       46.21      1.45 o 
   1   6   3       47.89       47.10      1.69 o 
   2   6   3       48.11       52.28      2.53 o 
   3   6   3       86.02       92.91      3.50 o 
   4   6   3        8.92        7.64      0.72 o 
   5   6   3        5.96        3.91      1.00 o 
  -5   7   3        2.27        1.44      0.32 o 
  -4   7   3        0.22        0.24      0.20 o 
  -3   7   3        3.05        3.40      0.38 o 
  -2   7   3        0.06        0.15      0.17 o 
  -1   7   3        1.71        1.63      0.38 o 
   0   7   3        6.69        7.42      0.49 o 
   1   7   3       21.22       21.57      0.92 o 
   2   7   3       32.40       35.04      1.53 o 
   3   7   3       28.78       30.47      1.52 o 
   4   7   3        0.54        0.14      0.29 o 
  -5   8   3        0.01        0.13      0.18 o 
  -4   8   3        0.01       -0.06      0.26 o 
  -3   8   3       70.51       71.00      3.21 o 
  -2   8   3       20.16       17.87      0.85 o 
  -1   8   3       14.87       15.06      0.88 o 
   0   8   3        0.00        0.13      0.32 o 
   1   8   3        3.65        3.19      0.49 o 
   2   8   3        1.86        1.68      0.43 o 
   3   8   3        0.13        0.21      0.40 o 
  -3   9   3        6.81        4.94      0.71 o 
  -2   9   3       23.81       21.36      0.92 o 
  -1   9   3        0.20        0.22      0.21 o 
   0   9   3        5.74        5.16      0.49 o 
   1   9   3        6.10        5.32      0.60 o 
   1 -10   4       43.01       44.06      2.57 o 
  -2  -9   4        8.22        8.12      0.61 o 
  -1  -9   4        7.58        6.82      0.57 o 
   0  -9   4        5.18        4.44      0.36 o 
   1  -9   4        1.87        1.33      0.18 o 
   2  -9   4       72.07       76.00      3.66 o 
   3  -9   4        0.08       -0.38      0.77 o 
  -4  -8   4        0.72        0.29      0.50 o 
  -3  -8   4        1.03        2.06      0.45 o 
  -2  -8   4        4.81        4.02      0.47 o 
  -1  -8   4        8.36        6.61      0.54 o 
   0  -8   4        3.67        4.10      0.36 o 
   1  -8   4        9.40        9.35      0.34 o 
   2  -8   4       27.93       25.06      2.63 o 
   3  -8   4        4.45        4.23      1.22 o 
   4  -8   4        1.02        0.90      0.45 o 
  -5  -7   4       22.59       20.82      1.28 o 
  -4  -7   4       64.48       65.42      2.30 o 
  -3  -7   4        1.81        1.22      0.54 o 
  -2  -7   4        9.90       11.83      0.60 o 
  -1  -7   4        0.08        0.06      0.18 o 
   0  -7   4       18.09       15.14      0.54 o 
   1  -7   4        6.14        5.90      0.29 o 
   2  -7   4       22.13       21.51      1.44 o 
   3  -7   4      103.73      116.35      5.58 o 
   4  -7   4        0.90        0.58      0.64 o 
  -5  -6   4        2.07        1.86      0.50 o 
  -4  -6   4       42.39       45.77      1.65 o 
  -3  -6   4      101.40      109.58      2.63 o 
  -2  -6   4       10.95       12.05      0.55 o 
  -1  -6   4       31.31       31.71      0.99 o 
   0  -6   4       22.93       22.15      0.57 o 
   1  -6   4       74.29       71.98      2.21 o 
   2  -6   4      159.50      166.26      3.41 o 
   3  -6   4       72.10       77.22      3.66 o 
   4  -6   4       18.65       20.20      1.03 o 
   5  -6   4        0.20        0.06      0.26 o 
   6  -6   4        0.04        0.45      0.58 o 
  -6  -5   4        2.10        1.92      0.55 o 
  -5  -5   4        2.54        2.37      0.86 o 
  -4  -5   4       10.82       10.75      0.76 o 
  -3  -5   4       51.27       48.11      1.40 o 
  -2  -5   4       77.66       72.63      1.56 o 
  -1  -5   4       28.58       41.03      0.93 o 
   0  -5   4        0.12        0.28      0.11 o 
   1  -5   4       10.02       10.74      0.39 o 
   2  -5   4        1.50        1.15      0.32 o 
   3  -5   4        9.36        8.15      0.71 o 
   4  -5   4        3.73        4.09      0.13 o 
   5  -5   4        6.05        5.55      0.23 o 
   6  -5   4        0.48        0.26      0.45 o 
  -6  -4   4       11.24       11.66      0.77 o 
  -5  -4   4        3.16        3.13      0.54 o 
  -4  -4   4       10.15       13.29      1.80 o 
  -3  -4   4       60.35       57.26      1.34 o 
  -2  -4   4      165.63      173.70      3.62 o 
  -1  -4   4        9.19        6.48      0.27 o 
   0  -4   4        5.71        9.14      0.23 o 
   1  -4   4      364.60      384.32     11.75 o 
   2  -4   4        9.75        8.08      0.45 o 
   3  -4   4      174.25      155.77      2.31 o 
   4  -4   4       17.11       14.09      0.35 o 
   5  -4   4       17.78       18.59      0.52 o 
   6  -4   4        0.24        0.26      0.15 o 
  -7  -3   4        8.10        8.70      0.85 o 
  -6  -3   4       12.44       12.31      0.51 o 
  -5  -3   4       46.48       43.25      1.77 o 
  -4  -3   4      175.77      190.60      4.62 o 
  -3  -3   4        7.73       12.91      0.59 o 
  -2  -3   4        0.50        3.06      0.22 o 
  -1  -3   4       95.86       79.60      1.34 o 
   0  -3   4      330.61      406.76      9.56 o 
   1  -3   4       44.10       67.60      1.86 o 
   2  -3   4      113.70      134.10      2.47 o 
   3  -3   4        5.44        1.69      0.14 o 
   4  -3   4      154.08      148.24      2.67 o 
   5  -3   4       10.81        9.40      0.60 o 
   6  -3   4       17.23       19.57      1.41 o 
   7  -3   4       11.94       12.95      0.99 o 
  -7  -2   4        1.57        1.81      0.49 o 
  -6  -2   4        2.04        2.08      0.24 o 
  -5  -2   4        0.10        0.35      0.19 o 
  -4  -2   4        9.43       10.98      0.54 o 
  -3  -2   4       21.27       29.48      0.84 o 
  -2  -2   4       85.69       80.28      1.47 o 
  -1  -2   4      776.51      893.36     23.79 o 
   0  -2   4     1160.80     1249.56     36.25 o 
   1  -2   4       74.83       75.30      3.40 o 
   2  -2   4      916.52     1100.49     22.28 o 
   3  -2   4       79.34      113.18      1.50 o 
   4  -2   4       15.35       17.19      0.55 o 
   5  -2   4        0.82        0.37      0.12 o 
   6  -2   4        8.26        9.06      0.48 o 
   7  -2   4        9.09        9.56      0.52 o 
  -7  -1   4        0.45        0.24      0.29 o 
  -6  -1   4        0.12        0.06      0.10 o 
  -5  -1   4        0.12        0.46      0.15 o 
  -4  -1   4      159.26      177.84      3.80 o 
  -3  -1   4       23.20       12.66      0.45 o 
  -2  -1   4       40.84       52.73      0.93 o 
  -1  -1   4      688.66      773.17     30.21 o 
   0  -1   4        4.29        4.60      0.71 o 
   1  -1   4      231.06      244.26      3.15 o 
   2  -1   4       47.68       69.83      1.21 o 
   3  -1   4       18.74        2.45      0.32 o 
   4  -1   4        5.70        6.55      0.37 o 
   5  -1   4       19.02       16.33      0.52 o 
   6  -1   4        0.01        0.02      0.13 o 
   7  -1   4        4.15        4.05      0.49 o 
  -7   0   4        0.31        0.42      0.27 o 
  -6   0   4        1.65        1.54      0.16 o 
  -5   0   4       56.53       54.16      0.94 o 
  -4   0   4        2.43       10.56      0.21 o 
  -3   0   4       11.65        9.71      0.16 o 
  -2   0   4      109.28       96.53      2.37 o 
  -1   0   4       34.53       29.25      0.45 o 
   0   0   4      172.89      174.61      3.15 o 
   1   0   4      975.03      893.89     86.37 o 
   2   0   4     2970.83     3027.54    170.45 o 
   3   0   4       10.84       11.25      0.38 o 
   4   0   4       12.63       11.00      0.33 o 
   5   0   4       18.14       22.47      0.67 o 
   6   0   4        0.04       -0.02      0.15 o 
   7   0   4        0.46        0.31      0.21 o 
  -7   1   4        1.75        1.41      0.71 o 
  -6   1   4       77.97       75.88      2.57 o 
  -5   1   4       31.34       37.58      1.73 o 
  -4   1   4        0.04        1.67      0.45 o 
  -3   1   4      346.56      466.20     20.75 o 
  -1   1   4      264.14      300.09      5.78 o 
   0   1   4       85.66       85.85      4.59 o 
   1   1   4     1020.38     1120.19     32.12 o 
   2   1   4      610.21      636.37     16.12 o 
   3   1   4      393.50      508.82     10.55 o 
   4   1   4        1.19        0.38      0.15 o 
   5   1   4        1.50        1.18      0.34 o 
   6   1   4        8.32        9.19      0.50 o 
  -7   2   4        1.95        2.12      0.71 o 
  -6   2   4        2.01        2.69      0.45 o 
  -5   2   4        0.78        0.63      0.71 o 
  -4   2   4        0.56        0.65      0.14 o 
  -3   2   4      101.79       85.76      1.25 o 
  -2   2   4      208.87      220.12      6.09 o 
  -1   2   4        1.80        2.14      0.64 o 
   0   2   4      240.74      264.93      5.40 o 
   1   2   4      511.80      603.99     15.91 o 
   2   2   4       10.95        9.45      0.43 o 
   3   2   4        7.84       10.35      0.87 o 
   4   2   4        3.14        3.51      0.28 o 
   5   2   4        4.23        4.98      0.42 o 
   6   2   4        6.05        6.96      0.62 o 
  -7   3   4        0.02        0.00      0.32 o 
  -6   3   4       30.12       27.19      1.15 o 
  -5   3   4       33.87       28.99      0.55 o 
  -4   3   4      133.44      180.65      3.11 o 
  -3   3   4      448.20      507.03     12.32 o 
  -2   3   4        3.42        3.02      0.14 o 
  -1   3   4        0.09        1.00      0.35 o 
   0   3   4       10.48        9.19      0.37 o 
   1   3   4      130.23      137.41      2.88 o 
   2   3   4        7.24       12.30      0.57 o 
   3   3   4        6.75       10.85      0.52 o 
   4   3   4       31.57       33.21      1.83 o 
   5   3   4        0.08        0.10      0.19 o 
   6   3   4        0.04        0.12      0.32 o 
  -7   4   4        0.61        0.32      0.18 o 
  -6   4   4        1.17        0.96      0.20 o 
  -5   4   4        2.04        1.30      0.16 o 
  -4   4   4      180.37      179.67      3.36 o 
  -3   4   4       24.27       26.62      0.77 o 
  -2   4   4       50.07       55.76      1.09 o 
  -1   4   4       24.17       17.04      0.51 o 
   0   4   4      466.02      537.95     23.25 o 
   1   4   4       28.27       28.95      0.88 o 
   2   4   4       21.59       22.13      1.35 o 
   3   4   4      183.00      184.50      6.41 o 
   4   4   4        0.16        0.06      0.32 o 
   5   4   4        0.01        0.09      0.25 o 
   6   4   4        0.52        0.38      0.58 o 
  -6   5   4        0.13        0.11      0.16 o 
  -5   5   4       19.76       21.37      0.75 o 
  -4   5   4        8.26        7.05      0.38 o 
  -3   5   4        2.40        1.86      0.26 o 
  -2   5   4       19.80       18.51      0.77 o 
  -1   5   4       46.82       40.89      1.19 o 
   0   5   4      126.43      120.14      2.74 o 
   1   5   4       80.82       81.06      3.40 o 
   2   5   4       17.99       19.07      2.34 o 
   3   5   4       91.41       95.52      4.91 o 
   4   5   4       61.65       63.63      2.91 o 
   5   5   4        1.44        2.06      0.52 o 
  -6   6   4        0.14        0.02      0.11 o 
  -5   6   4        0.17        0.23      0.21 o 
  -4   6   4       34.90       34.05      1.20 o 
  -3   6   4        6.69        5.52      0.45 o 
  -2   6   4       15.67       12.26      0.45 o 
  -1   6   4        9.33        9.45      0.57 o 
   0   6   4        0.59        0.32      0.18 o 
   1   6   4       20.31       21.20      0.89 o 
   2   6   4        0.02        0.17      0.27 o 
   3   6   4        0.03        0.54      0.34 o 
   4   6   4       13.03       12.59      1.73 o 
  -5   7   4       30.63       27.90      1.07 o 
  -4   7   4        5.80        4.98      0.54 o 
  -3   7   4        9.16        8.53      0.96 o 
  -2   7   4       58.42       56.22      2.73 o 
  -1   7   4        0.06        0.25      0.29 o 
   0   7   4        0.09        0.22      0.22 o 
   1   7   4        1.48        1.78      0.40 o 
   2   7   4      102.58      105.90      3.53 o 
   3   7   4       12.17       11.77      1.03 o 
  -4   8   4        2.12        2.05      0.58 o 
  -3   8   4       13.94       13.60      1.28 o 
  -2   8   4       13.21       11.17      0.60 o 
  -1   8   4        8.07        8.35      0.54 o 
   0   8   4        5.35        5.66      0.41 o 
   1   8   4       28.01       30.88      1.65 o 
   2   8   4       19.59       22.64      1.70 o 
  -3   9   4        0.07        0.32      0.26 o 
  -2   9   4        0.49        0.45      0.29 o 
  -1   9   4        0.00        0.08      0.21 o 
   0   9   4        1.77        1.44      0.50 o 
   1   9   4        5.98        5.68      0.93 o 
  -2  -9   5        1.19        1.18      0.47 o 
  -1  -9   5       10.74        9.87      0.66 o 
   0  -9   5        0.46        0.63      0.20 o 
   1  -9   5        7.45        7.18      0.96 o 
   2  -9   5       10.93       13.47      2.44 o 
   3  -9   5        5.45        5.52      0.90 o 
  -4  -8   5        0.12        0.15      0.32 o 
  -3  -8   5       23.69       22.95      1.41 o 
  -2  -8   5        2.44        3.09      0.43 o 
  -1  -8   5        0.84        0.67      0.29 o 
   0  -8   5       74.90       71.52      1.65 o 
   1  -8   5      105.48       96.78      3.46 o 
   2  -8   5        9.51       11.87      1.99 o 
   3  -8   5       16.29       17.57      1.28 o 
   4  -8   5        2.05        1.92      0.96 o 
  -5  -7   5        0.50        0.23      0.38 o 
  -4  -7   5        8.46        6.36      0.93 o 
  -3  -7   5        5.53        5.54      0.61 o 
  -2  -7   5        5.50        4.25      0.39 o 
  -1  -7   5       31.22       32.48      1.04 o 
   0  -7   5       34.80       32.88      1.28 o 
   1  -7   5      109.40      106.84      4.13 o 
   2  -7   5       88.12       94.48      4.62 o 
   3  -7   5        0.85        1.09      0.83 o 
   4  -7   5        9.67        9.36      0.83 o 
   5  -7   5        0.79        0.96      0.77 o 
  -5  -6   5        0.66        0.65      0.39 o 
  -4  -6   5        4.59        7.41      0.95 o 
  -3  -6   5        9.05       12.23      0.93 o 
  -2  -6   5        0.19        0.17      0.16 o 
  -1  -6   5       39.48       38.77      1.00 o 
   0  -6   5       12.85       19.55      0.96 o 
   1  -6   5       80.35       75.96      1.45 o 
   2  -6   5       90.47       95.18      3.27 o 
   3  -6   5        0.40        0.58      0.32 o 
   4  -6   5       18.02       20.14      1.67 o 
   5  -6   5        0.06        0.38      0.58 o 
   6  -6   5        0.01        0.26      0.38 o 
  -6  -5   5        1.57        1.41      0.53 o 
  -5  -5   5      124.96      120.97      3.65 o 
  -4  -5   5       61.96       63.90      1.89 o 
  -3  -5   5       24.79       27.87      0.77 o 
  -2  -5   5        0.77        0.63      0.25 o 
  -1  -5   5       14.86       23.71      0.66 o 
   0  -5   5       34.64       39.90      0.77 o 
   1  -5   5       58.03       67.50      1.34 o 
   2  -5   5       21.42       24.18      0.96 o 
   3  -5   5      171.71      180.29      5.77 o 
   4  -5   5        4.00        1.86      0.71 o 
   5  -5   5        5.72        6.18      0.36 o 
   6  -5   5        6.71        8.85      0.77 o 
  -6  -4   5       19.90       17.51      1.45 o 
  -5  -4   5       41.63       40.89      1.52 o 
  -4  -4   5      125.30      119.32      3.14 o 
  -3  -4   5       57.68       61.70      1.65 o 
  -2  -4   5      116.52      126.99      2.70 o 
  -1  -4   5      226.16      198.33      3.82 o 
   0  -4   5      193.37      267.19      5.15 o 
   1  -4   5      385.94      461.41     15.65 o 
   2  -4   5       77.36       82.87      2.24 o 
   3  -4   5        3.77        4.75      0.45 o 
   4  -4   5        6.41        6.12      0.25 o 
   5  -4   5        0.99        1.05      0.16 o 
   6  -4   5        0.06        0.19      0.13 o 
  -7  -3   5        0.00        0.14      0.33 o 
  -6  -3   5        3.56        3.47      0.24 o 
  -5  -3   5        3.27        5.48      1.64 o 
  -4  -3   5       33.82       27.78      0.84 o 
  -3  -3   5       62.46       66.80      1.83 o 
  -2  -3   5      294.61      323.17      7.01 o 
  -1  -3   5       52.09       47.32      0.77 o 
   0  -3   5      111.03      120.80      1.58 o 
   1  -3   5       10.19       10.01      0.71 o 
   2  -3   5       17.40       27.59      0.87 o 
   3  -3   5        0.38        0.17      0.06 o 
   4  -3   5       50.95       42.80      0.79 o 
   5  -3   5       12.28       13.05      0.47 o 
   6  -3   5        0.05        0.18      0.10 o 
  -7  -2   5        2.75        3.00      0.81 o 
  -6  -2   5       29.97       24.36      1.70 o 
  -5  -2   5       11.19        8.48      0.36 o 
  -4  -2   5       13.14       17.08      1.31 o 
  -3  -2   5      240.66      222.06      4.90 o 
  -2  -2   5      176.61      175.29      3.30 o 
  -1  -2   5      229.46      262.96      5.01 o 
   0  -2   5       24.34       15.09      0.21 o 
   1  -2   5     1197.70     1299.66     27.09 o 
   2  -2   5      101.81       88.51      2.11 o 
   3  -2   5        8.70        9.15      0.21 o 
   4  -2   5        8.93        9.76      0.22 o 
   5  -2   5        8.40        8.99      0.53 o 
   6  -2   5        1.14        2.45      0.84 o 
   7  -2   5        8.90        8.35      0.60 o 
  -7  -1   5       34.69       35.25      1.52 o 
  -6  -1   5       22.74       19.78      0.96 o 
  -5  -1   5       37.30       31.67      0.80 o 
  -4  -1   5       88.06      116.98      2.60 o 
  -3  -1   5       18.99       10.85      0.45 o 
  -2  -1   5       45.78       51.22      0.62 o 
  -1  -1   5       14.39       10.99      0.64 o 
   0  -1   5      259.99      264.43      9.43 o 
   1  -1   5      106.07       77.59      2.09 o 
   2  -1   5      295.85      309.39      6.60 o 
   3  -1   5       53.82       57.35      1.19 o 
   4  -1   5        6.47        6.58      0.27 o 
   5  -1   5        0.08        0.01      0.12 o 
   6  -1   5        7.74        8.45      0.41 o 
   7  -1   5       15.18       17.77      0.77 o 
  -7   0   5        1.86        1.99      0.90 o 
  -6   0   5        8.66        6.87      0.29 o 
  -5   0   5        4.47        2.72      1.80 o 
  -4   0   5       30.15       30.21      1.28 o 
  -3   0   5       27.81       33.74      1.15 o 
  -2   0   5        0.07        0.51      0.19 o 
  -1   0   5     1064.64     1119.77     31.01 o 
   0   0   5     1360.28     1189.96     49.77 o 
   1   0   5       15.35       18.57      0.32 o 
   2   0   5      296.14      411.20      7.69 o 
   3   0   5       11.91       13.77      0.34 o 
   4   0   5       43.94       46.81      0.94 o 
   5   0   5        0.76        0.49      0.16 o 
   6   0   5       22.33       24.06      0.81 o 
  -7   1   5        3.83        2.44      0.90 o 
  -6   1   5        6.85        6.86      0.64 o 
  -5   1   5        0.47        1.67      0.58 o 
  -4   1   5       56.12       64.52      2.18 o 
  -3   1   5       16.91       23.59      1.41 o 
  -2   1   5      110.66      113.46      2.82 o 
  -1   1   5      209.81      221.33      6.57 o 
   0   1   5        5.40        4.40      0.42 o 
   1   1   5        3.46        3.38      0.32 o 
   2   1   5        4.56       14.54      0.55 o 
   3   1   5      164.66      186.17      3.35 o 
   4   1   5        0.48        0.29      0.13 o 
   5   1   5        2.89        2.61      0.33 o 
   6   1   5       13.30       13.13      0.69 o 
  -7   2   5        0.03       -0.06      0.38 o 
  -6   2   5       21.56       21.61      1.60 o 
  -5   2   5       74.80       61.96      2.44 o 
  -4   2   5        0.39        0.13      0.06 o 
  -3   2   5       26.27       20.80      2.11 o 
  -2   2   5        9.24        9.81      0.32 o 
  -1   2   5      100.31      108.72      2.89 o 
   0   2   5      329.30      361.91      8.03 o 
   1   2   5      424.22      483.87     12.22 o 
   2   2   5      567.20      631.47     27.39 o 
   3   2   5        2.41        3.44      0.32 o 
   4   2   5        1.73        2.99      0.31 o 
   5   2   5        1.29        1.54      0.41 o 
   6   2   5        2.97        2.93      0.93 o 
  -7   3   5        0.16        0.19      0.18 o 
  -6   3   5       30.71       32.33      1.06 o 
  -5   3   5        3.60        3.93      0.26 o 
  -4   3   5        0.10        0.12      0.10 o 
  -3   3   5       50.49       74.46      1.92 o 
  -2   3   5       81.55       78.60      2.18 o 
  -1   3   5        8.76       10.74      0.45 o 
   0   3   5        2.61        7.18      1.06 o 
   1   3   5      761.81      870.42     35.47 o 
   2   3   5      177.57      194.82      6.96 o 
   3   3   5       40.57       33.70      1.32 o 
   4   3   5        0.02        0.16      0.27 o 
   5   3   5        9.75       10.88      0.60 o 
   6   3   5        7.82        7.83      0.72 o 
  -7   4   5        1.47        1.96      0.47 o 
  -6   4   5        6.39        6.57      0.35 o 
  -5   4   5        9.54        8.03      0.39 o 
  -4   4   5        3.26        2.45      0.16 o 
  -3   4   5       37.75       38.48      1.48 o 
  -2   4   5       75.45       72.69      1.54 o 
  -1   4   5       15.22        9.23      1.83 o 
   0   4   5       73.08       64.70      1.57 o 
   1   4   5      100.51      104.48      3.62 o 
   2   4   5        0.48        1.18      0.45 o 
   3   4   5        2.09        1.85      0.58 o 
   4   4   5        0.01       -0.11      0.23 o 
   5   4   5       16.44       17.58      1.44 o 
  -6   5   5        0.57        0.27      0.16 o 
  -5   5   5       46.72       46.96      1.13 o 
  -4   5   5        7.53        9.09      0.93 o 
  -3   5   5       50.36       55.35      2.18 o 
  -2   5   5        8.23        9.87      0.53 o 
  -1   5   5       12.21       13.05      0.69 o 
   0   5   5        6.51        5.00      0.45 o 
   1   5   5      130.16      132.22      4.97 o 
   2   5   5        4.51        4.75      0.43 o 
   3   5   5        0.44        0.17      0.32 o 
   4   5   5        7.52        7.41      0.80 o 
   5   5   5        0.01        0.10      0.32 o 
  -6   6   5        1.50        1.64      0.36 o 
  -5   6   5        1.94        1.75      0.24 o 
  -4   6   5       40.90       42.59      2.18 o 
  -3   6   5        2.62        3.08      0.38 o 
  -2   6   5        1.05        0.98      0.23 o 
  -1   6   5       62.32       69.28      2.08 o 
   0   6   5      148.26      148.57      5.23 o 
   1   6   5        0.51        1.13      0.52 o 
   2   6   5        1.23        1.94      0.63 o 
   3   6   5       39.79       40.67      1.70 o 
   4   6   5        0.92        1.02      0.52 o 
  -5   7   5        1.81        1.28      1.09 o 
  -4   7   5        4.55        4.84      0.34 o 
  -3   7   5        2.69        1.73      0.64 o 
  -2   7   5        0.62        0.68      0.23 o 
  -1   7   5       16.60       16.06      0.77 o 
   0   7   5       35.87       38.29      1.33 o 
   1   7   5        2.08        2.13      0.66 o 
   2   7   5       17.00       17.88      1.18 o 
   3   7   5       18.20       16.76      1.15 o 
  -4   8   5        7.03        7.12      0.58 o 
  -3   8   5        2.86        2.12      0.64 o 
  -2   8   5        2.00        1.57      0.41 o 
  -1   8   5        1.89        1.53      0.29 o 
   0   8   5        3.66        4.44      0.87 o 
   1   8   5        4.32        5.27      0.54 o 
   2   8   5        4.04        4.00      0.67 o 
  -2   9   5        0.61        0.90      0.42 o 
  -1   9   5        0.58        0.80      0.41 o 
   0   9   5        3.49        2.82      0.45 o 
  -2  -9   6       25.47       25.38      0.98 o 
  -1  -9   6       13.32       13.56      0.47 o 
   0  -9   6       11.36       10.56      0.43 o 
   1  -9   6        0.20       -0.06      0.64 o 
   2  -9   6       25.23       26.42      1.80 o 
   3  -9   6        0.10        0.00      0.58 o 
  -4  -8   6        0.23        0.11      0.29 o 
  -3  -8   6        0.01        0.09      0.21 o 
  -2  -8   6       23.99       26.48      0.97 o 
  -1  -8   6       38.64       41.25      1.29 o 
   0  -8   6        9.79        9.24      0.41 o 
   1  -8   6        7.16        5.68      0.45 o 
   2  -8   6       22.39       22.45      1.48 o 
   3  -8   6        0.74        0.58      0.83 o 
  -5  -7   6        0.01        0.06      0.28 o 
  -4  -7   6        1.12        0.64      0.27 o 
  -3  -7   6        9.10        9.82      0.86 o 
  -2  -7   6        2.48        1.68      0.33 o 
  -1  -7   6       50.32       51.78      1.41 o 
   0  -7   6        7.67        8.45      0.35 o 
   1  -7   6        5.38        5.82      0.35 o 
   2  -7   6       29.42       32.84      2.50 o 
   3  -7   6        4.43        4.23      0.64 o 
   4  -7   6        0.52        0.38      0.64 o 
   5  -7   6        0.62        0.26      0.38 o 
  -5  -6   6        4.40        6.70      0.68 o 
  -4  -6   6       18.33       14.77      0.83 o 
  -3  -6   6        3.01        2.31      0.34 o 
  -2  -6   6        1.33        4.61      2.02 o 
  -1  -6   6        0.33        0.10      0.18 o 
   0  -6   6      427.61      498.33     12.31 o 
   1  -6   6      144.43      131.78      3.36 o 
   2  -6   6       14.54       16.55      0.96 o 
   3  -6   6        4.59        4.49      0.96 o 
   4  -6   6        0.82        0.77      0.64 o 
   5  -6   6        0.10       -0.19      0.32 o 
  -6  -5   6        6.28        7.28      0.83 o 
  -5  -5   6        1.15        0.29      0.38 o 
  -4  -5   6        5.50        5.12      1.09 o 
  -3  -5   6        0.02        0.15      0.21 o 
  -2  -5   6        0.38        0.61      0.23 o 
  -1  -5   6       79.40       76.46      1.49 o 
   0  -5   6      395.64      447.06     15.24 o 
   1  -5   6      315.59      358.08     12.19 o 
   2  -5   6       58.26       60.80      2.57 o 
   3  -5   6       22.32       17.45      1.41 o 
   4  -5   6       25.25       28.41      1.28 o 
   5  -5   6        7.55       10.26      1.35 o 
   6  -5   6        2.68        3.34      1.03 o 
  -6  -4   6        0.71        0.19      0.12 o 
  -5  -4   6        0.01        0.02      0.32 o 
  -4  -4   6       34.59       38.15      1.11 o 
  -3  -4   6       42.48       48.94      1.80 o 
  -2  -4   6       44.80       54.55      1.27 o 
  -1  -4   6      141.21      188.61      3.72 o 
   0  -4   6       77.43       66.59      0.92 o 
   1  -4   6      405.07      480.40     16.68 o 
   2  -4   6       16.98       19.11      0.77 o 
   3  -4   6       47.81       52.64      1.32 o 
   4  -4   6       17.40       18.91      1.06 o 
   5  -4   6        2.61        3.62      0.31 o 
   6  -4   6        0.27        0.06      0.19 o 
  -7  -3   6        0.91        0.95      0.49 o 
  -6  -3   6        3.47        2.86      0.28 o 
  -5  -3   6      159.81      155.48      3.88 o 
  -4  -3   6      120.95      113.38      3.11 o 
  -3  -3   6      102.46      123.33      2.79 o 
  -2  -3   6        8.50        8.92      0.27 o 
  -1  -3   6      181.19      201.77      3.16 o 
   0  -3   6       88.53       80.21      1.73 o 
   1  -3   6      209.09      250.53      5.26 o 
   2  -3   6      262.06      261.68      8.47 o 
   3  -3   6       78.36       89.71      1.63 o 
   4  -3   6       13.72       12.82      0.28 o 
   5  -3   6        0.20        0.88      0.14 o 
   6  -3   6       12.23       14.99      0.54 o 
  -7  -2   6        1.72        2.32      0.59 o 
  -6  -2   6       60.52       54.86      1.52 o 
  -5  -2   6       89.25       82.25      2.28 o 
  -4  -2   6      143.30      128.89      3.26 o 
  -3  -2   6       23.49       22.08      0.59 o 
  -2  -2   6      447.78      518.10     12.54 o 
  -1  -2   6      947.71     1145.89     47.33 o 
   0  -2   6      523.97      650.18     11.05 o 
   1  -2   6      253.47      327.94      5.49 o 
   2  -2   6      125.51      109.61      1.36 o 
   3  -2   6        0.61        0.67      0.10 o 
   4  -2   6        1.72        2.04      0.20 o 
   5  -2   6        3.12        3.67      0.39 o 
   6  -2   6        1.56        2.23      0.22 o 
  -7  -1   6        6.60        4.18      3.62 o 
  -6  -1   6        6.24        5.16      0.49 o 
  -5  -1   6       16.46       12.44      0.34 o 
  -4  -1   6        4.59        5.23      0.13 o 
  -3  -1   6      149.66      102.45     31.78 o 
  -2  -1   6      307.99      394.92      8.63 o 
  -1  -1   6      367.15      392.52     39.19 o 
   0  -1   6       19.72       19.26      0.38 o 
   1  -1   6        0.17        0.13      0.07 o 
   2  -1   6      153.19      161.51      2.97 o 
   3  -1   6        5.83        3.18      0.31 o 
   4  -1   6       25.11       26.31      0.53 o 
   5  -1   6       28.40       27.70      0.71 o 
   6  -1   6        4.10        4.42      0.33 o 
  -7   0   6        3.30        4.68      0.71 o 
  -6   0   6      100.58       87.87      4.23 o 
  -5   0   6       32.74       30.66      1.28 o 
  -4   0   6       10.01       11.35      0.90 o 
  -3   0   6      152.77      153.35      4.43 o 
  -2   0   6      148.40      123.02      3.01 o 
  -1   0   6      611.12      697.08     16.87 o 
   0   0   6       18.14       10.61      0.30 o 
   1   0   6      190.90      204.71      4.92 o 
   2   0   6        0.00        0.41      0.07 o 
   3   0   6        0.86        2.22      0.25 o 
   4   0   6       24.57       27.13      0.77 o 
   5   0   6        0.08        0.11      0.19 o 
   6   0   6        0.72        0.91      0.25 o 
  -7   1   6       25.07       22.96      1.28 o 
  -6   1   6       19.71       18.98      1.80 o 
  -5   1   6       54.94       47.14      1.60 o 
  -4   1   6       16.56       22.32      0.83 o 
  -3   1   6       26.25       23.03      0.96 o 
  -2   1   6       91.35       85.24      2.31 o 
  -1   1   6      198.90      249.50      4.78 o 
   0   1   6     1096.70     1088.91     42.68 o 
   1   1   6      118.31      103.02      1.87 o 
   2   1   6       80.34       55.79      0.88 o 
   3   1   6        7.85        6.20      0.39 o 
   4   1   6        0.03        0.03      0.15 o 
   5   1   6        3.87        4.61      0.51 o 
   6   1   6        3.38        4.45      1.29 o 
  -7   2   6        6.95        5.96      1.09 o 
  -6   2   6        0.36        0.19      0.51 o 
  -5   2   6        0.98        0.51      0.45 o 
  -4   2   6        8.15        9.88      1.03 o 
  -3   2   6       38.36       39.19      1.35 o 
  -2   2   6       17.14       15.39      0.71 o 
  -1   2   6      350.25      341.77      7.48 o 
   0   2   6      261.27      259.33     16.13 o 
   1   2   6        9.96        6.12      0.33 o 
   2   2   6       55.58       63.42      1.63 o 
   3   2   6        9.33        8.67      0.38 o 
   4   2   6       12.31       14.58      0.61 o 
   5   2   6        3.61        3.98      0.37 o 
   6   2   6       20.14       21.64      1.00 o 
  -7   3   6        0.43        0.67      0.41 o 
  -6   3   6       11.77       10.25      0.79 o 
  -5   3   6       10.36        9.63      0.30 o 
  -4   3   6       20.70       27.20      0.51 o 
  -3   3   6       34.85       37.52      1.41 o 
  -2   3   6       10.21        7.68      0.38 o 
  -1   3   6      105.81      112.15      2.33 o 
   0   3   6       65.64       78.14      3.14 o 
   1   3   6       35.93       31.62      1.35 o 
   2   3   6       12.23       14.97      0.71 o 
   3   3   6       58.66       54.50      2.28 o 
   4   3   6        1.47        1.51      0.32 o 
   5   3   6        2.96        2.79      0.59 o 
   6   3   6       13.16       13.00      0.91 o 
  -7   4   6       14.40       14.83      0.66 o 
  -6   4   6        1.32        0.75      0.16 o 
  -5   4   6       23.37       22.23      0.66 o 
  -4   4   6       11.68       10.52      0.38 o 
  -3   4   6        0.46        0.83      0.38 o 
  -2   4   6       22.35       24.05      1.09 o 
  -1   4   6        1.14        0.77      0.15 o 
   0   4   6      209.58      223.57      6.03 o 
   1   4   6        1.62        1.38      0.29 o 
   2   4   6       95.75       96.59      3.05 o 
   3   4   6        0.31        0.12      0.20 o 
   4   4   6        3.68        4.77      0.57 o 
   5   4   6        0.33        0.50      0.29 o 
  -6   5   6        0.62        0.95      0.19 o 
  -5   5   6        3.65        4.63      0.31 o 
  -4   5   6        0.26        0.53      0.26 o 
  -3   5   6        2.51        1.54      0.58 o 
  -2   5   6        2.70        3.06      0.41 o 
  -1   5   6        8.29        9.43      0.58 o 
   0   5   6       26.05       29.00      1.41 o 
   1   5   6      132.59      139.06      3.94 o 
   2   5   6        7.40        6.14      0.74 o 
   3   5   6        2.36        2.73      0.68 o 
   4   5   6        4.03        4.55      0.57 o 
   5   5   6       12.44       13.65      1.51 o 
  -6   6   6        1.07        1.11      0.27 o 
  -5   6   6        3.99        3.38      0.33 o 
  -4   6   6        1.84        1.86      0.64 o 
  -3   6   6       12.89       13.47      0.77 o 
  -2   6   6        5.73        4.55      0.35 o 
  -1   6   6       10.79       13.08      0.68 o 
   0   6   6        5.83        5.90      0.55 o 
   1   6   6       37.32       37.99      2.24 o 
   2   6   6        6.72        5.95      0.49 o 
   3   6   6        0.42        0.23      0.37 o 
   4   6   6        2.54        2.18      0.57 o 
  -5   7   6        3.35        2.15      0.45 o 
  -4   7   6        0.13        0.19      0.38 o 
  -3   7   6        0.22        0.13      0.38 o 
  -2   7   6       32.60       33.79      0.92 o 
  -1   7   6        1.90        1.73      0.34 o 
   0   7   6       26.42       26.86      1.22 o 
   1   7   6       27.07       25.38      1.18 o 
   2   7   6        6.23        6.77      1.02 o 
   3   7   6        0.66        0.35      0.32 o 
  -4   8   6        3.67        4.04      0.51 o 
  -3   8   6        0.00       -0.06      0.19 o 
  -2   8   6        0.11        0.24      0.31 o 
  -1   8   6       50.44       47.46      1.76 o 
   0   8   6        4.99        4.33      0.75 o 
   1   8   6        0.10        0.26      0.45 o 
   2   8   6        0.61        0.88      0.45 o 
  -2   9   6        0.11        0.10      0.27 o 
  -1   9   6        9.05        7.86      0.60 o 
  -2  -9   7        0.26        1.14      0.51 o 
  -1  -9   7       33.73       28.14      0.97 o 
   0  -9   7        5.24        4.17      1.28 o 
   1  -9   7        1.89        1.54      1.03 o 
   2  -9   7        0.82        1.09      1.09 o 
   3  -9   7        5.59        6.48      0.96 o 
  -3  -8   7       25.69       27.99      1.34 o 
  -2  -8   7       11.39       14.05      0.69 o 
  -1  -8   7       67.90       68.18      1.49 o 
   0  -8   7        1.08        1.34      0.17 o 
   1  -8   7        1.93        1.86      1.03 o 
   2  -8   7        0.07        0.64      0.83 o 
   3  -8   7        3.76        3.98      0.77 o 
  -4  -7   7        3.41        2.65      0.63 o 
  -3  -7   7       21.99       23.82      0.92 o 
  -2  -7   7      158.96      162.32      3.94 o 
  -1  -7   7       91.90       98.47      2.38 o 
   0  -7   7       22.84       20.65      0.48 o 
   1  -7   7       14.60       17.19      1.67 o 
   2  -7   7        8.92       10.45      0.96 o 
   3  -7   7        0.84        1.28      0.90 o 
   4  -7   7        0.12        0.32      0.38 o 
   5  -7   7       14.58       18.28      2.24 o 
  -5  -6   7        0.53        0.30      0.47 o 
  -4  -6   7        1.21        1.49      0.38 o 
  -3  -6   7        0.83        0.61      0.45 o 
  -2  -6   7      154.29      170.19      4.30 o 
  -1  -6   7      136.57      126.66      2.74 o 
   0  -6   7       42.15       45.57      0.99 o 
   1  -6   7       38.02       47.27      1.86 o 
   2  -6   7        3.06        2.89      0.90 o 
   3  -6   7        0.07        0.19      0.32 o 
   4  -6   7        1.29        0.96      0.77 o 
   5  -6   7       17.79       19.82      2.12 o 
  -6  -5   7        8.89        9.51      0.96 o 
  -5  -5   7        0.00       -0.09      0.23 o 
  -4  -5   7        1.83        2.24      0.57 o 
  -3  -5   7       31.59       30.64      1.04 o 
  -2  -5   7        0.35        0.49      0.22 o 
  -1  -5   7       49.93       51.11      1.07 o 
   0  -5   7        5.78        9.18      0.25 o 
   1  -5   7      129.37      151.37      4.68 o 
   2  -5   7       45.89       42.33      2.05 o 
   3  -5   7       13.56       12.89      0.77 o 
   4  -5   7       15.85       12.64      1.48 o 
   5  -5   7        2.93        1.80      0.51 o 
   6  -5   7       18.31       19.11      2.05 o 
  -6  -4   7       10.10       13.40      1.27 o 
  -5  -4   7        1.42        2.42      0.36 o 
  -4  -4   7        6.68        4.69      0.49 o 
  -3  -4   7       30.82       37.02      1.27 o 
  -2  -4   7       13.83       14.86      0.49 o 
  -1  -4   7       35.50       49.23      0.74 o 
   0  -4   7      812.12      920.43     25.91 o 
   1  -4   7      337.18      347.82     11.35 o 
   2  -4   7       84.97       93.90      3.34 o 
   3  -4   7        0.55        0.55      0.42 o 
   4  -4   7        2.33        1.62      0.12 o 
   5  -4   7        2.25        2.86      0.24 o 
   6  -4   7       10.26       10.43      7.28 o 
  -7  -3   7        4.94        5.29      0.82 o 
  -6  -3   7        8.08        9.56      0.81 o 
  -5  -3   7        0.37        0.32      0.29 o 
  -4  -3   7        4.33        5.93      0.70 o 
  -3  -3   7        9.13       11.70      0.49 o 
  -2  -3   7        9.24        6.73      0.27 o 
  -1  -3   7      461.91      575.85     14.17 o 
   0  -3   7      937.15     1178.70     28.19 o 
   1  -3   7      262.18      304.54      8.60 o 
   2  -3   7       52.61       42.13      0.60 o 
   3  -3   7       45.29       48.18      1.15 o 
   4  -3   7       93.34       89.46      2.05 o 
   5  -3   7       12.56       12.86      0.52 o 
   6  -3   7        0.07        0.06      0.12 o 
  -7  -2   7        7.85        8.63      0.77 o 
  -6  -2   7        1.37        1.33      0.34 o 
  -5  -2   7        1.88        1.56      0.12 o 
  -4  -2   7       35.25       37.25      1.12 o 
  -3  -2   7      188.60      172.62      3.47 o 
  -2  -2   7      321.32      381.95     18.76 o 
  -1  -2   7      371.65      461.09     15.14 o 
   0  -2   7      494.33      578.12     11.39 o 
   1  -2   7      163.61      214.09      5.59 o 
   2  -2   7       19.33       17.34      0.28 o 
   3  -2   7       94.01       93.57      1.35 o 
   4  -2   7       14.78       16.88      0.44 o 
   5  -2   7       13.91       13.58      0.45 o 
   6  -2   7        0.42        0.29      0.18 o 
  -7  -1   7       10.22        8.85      1.60 o 
  -6  -1   7        9.09        7.25      0.77 o 
  -5  -1   7       75.73       69.97      2.44 o 
  -4  -1   7      166.82      182.41      6.35 o 
  -3  -1   7      166.68      169.26      5.20 o 
  -2  -1   7       18.43       23.31      0.96 o 
  -1  -1   7     1678.00     1961.21     67.42 o 
   0  -1   7      172.12      153.65      2.23 o 
   1  -1   7       52.64       61.74      0.93 o 
   2  -1   7      158.25        5.08      0.32 o 
   3  -1   7       82.25       72.89      1.60 o 
   4  -1   7       28.66       30.94      0.97 o 
   5  -1   7        0.52       -0.05      0.11 o 
   6  -1   7        3.41        4.62      0.36 o 
  -7   0   7        3.77        2.82      1.03 o 
  -6   0   7       40.00       37.65      1.80 o 
  -5   0   7      106.45      100.44      4.17 o 
  -4   0   7       41.28       36.24      1.22 o 
  -3   0   7       23.42       28.61      0.83 o 
  -2   0   7      678.21      751.85     18.71 o 
  -1   0   7     1142.17     1249.08     36.91 o 
   0   0   7     1044.36     1079.13     38.85 o 
   1   0   7      135.18      129.12      1.96 o 
   2   0   7       26.22       23.11      0.46 o 
   3   0   7       13.81       14.51      0.50 o 
   4   0   7        1.50        0.69      0.20 o 
   5   0   7        4.71        4.91      0.40 o 
   6   0   7        1.78        2.77      0.43 o 
  -7   1   7       15.53       12.76      1.67 o 
  -6   1   7       18.40       19.31      1.22 o 
  -5   1   7        8.33        6.67      1.03 o 
  -4   1   7        1.37        1.03      0.51 o 
  -3   1   7       75.45       69.48      1.25 o 
  -2   1   7      451.98      546.27     18.28 o 
  -1   1   7       24.42       16.07      0.36 o 
   0   1   7      170.19      195.77      3.78 o 
   1   1   7       32.61       38.75      0.93 o 
   2   1   7       38.24       34.36      0.55 o 
   3   1   7        0.52        0.81      0.17 o 
   4   1   7       12.12       13.58      0.49 o 
   5   1   7       10.19       10.21      0.53 o 
   6   1   7        1.70        1.61      0.60 o 
  -7   2   7        8.93        8.21      1.35 o 
  -6   2   7       68.35       63.05      2.37 o 
  -5   2   7       47.36       42.29      1.09 o 
  -4   2   7        1.86        1.45      0.12 o 
  -3   2   7        0.80        0.26      0.19 o 
  -2   2   7      145.04      129.30      3.34 o 
  -1   2   7      384.70      404.96      9.28 o 
   0   2   7      160.22      193.65      8.82 o 
   1   2   7      132.94      132.71      3.75 o 
   2   2   7       21.69       20.93      0.65 o 
   3   2   7        2.31        1.23      0.53 o 
   4   2   7        8.47        7.68      0.49 o 
   5   2   7        7.18        8.12      0.59 o 
   6   2   7        0.06        0.10      0.21 o 
  -7   3   7        2.91        2.67      0.47 o 
  -6   3   7       27.86       28.53      1.08 o 
  -5   3   7       26.28       21.95      0.58 o 
  -4   3   7       13.76       11.71      0.85 o 
  -3   3   7       67.17       63.05      1.80 o 
  -2   3   7       44.42       47.21      2.21 o 
  -1   3   7        2.36        2.19      0.32 o 
   0   3   7      272.90      289.93     14.62 o 
   1   3   7       20.38       13.00      0.45 o 
   2   3   7       32.13       35.32      1.28 o 
   3   3   7        0.57        0.05      0.29 o 
   4   3   7        0.06        0.01      0.20 o 
   5   3   7        8.91       10.45      0.91 o 
  -7   4   7        0.37        0.71      0.45 o 
  -6   4   7        0.08        0.19      0.29 o 
  -5   4   7        1.73        1.73      0.22 o 
  -4   4   7        6.72        6.57      0.35 o 
  -3   4   7       12.60       14.24      0.71 o 
  -2   4   7       15.27       16.92      0.62 o 
  -1   4   7       20.13       21.36      0.69 o 
   0   4   7      127.28      119.28      5.45 o 
   1   4   7        0.05        0.09      0.21 o 
   2   4   7        0.88        0.62      0.29 o 
   3   4   7        3.82        4.07      0.68 o 
   4   4   7        0.10        0.19      0.32 o 
   5   4   7        6.89        8.31      0.58 o 
  -6   5   7        0.49        0.60      0.27 o 
  -5   5   7        5.17        4.14      0.28 o 
  -4   5   7        0.07        0.06      0.19 o 
  -3   5   7       67.72       73.31      3.08 o 
  -2   5   7       60.94       60.20      1.79 o 
  -1   5   7       11.03       12.43      0.74 o 
   0   5   7       14.87       15.32      1.35 o 
   1   5   7       35.15       35.07      2.79 o 
   2   5   7        2.10        2.01      0.41 o 
   3   5   7        7.33        7.91      0.77 o 
   4   5   7        1.83        1.34      0.70 o 
  -6   6   7        0.30        0.55      0.36 o 
  -5   6   7        4.11        4.42      0.61 o 
  -4   6   7        2.40        2.31      0.71 o 
  -3   6   7        1.03        0.77      0.32 o 
  -2   6   7       50.92       50.25      1.79 o 
  -1   6   7       51.58       53.17      1.89 o 
   0   6   7        5.31        7.05      0.80 o 
   1   6   7        0.86        0.53      0.29 o 
   2   6   7        8.11        8.28      0.92 o 
   3   6   7        4.23        4.35      0.88 o 
   4   6   7        0.03        0.43      0.41 o 
  -5   7   7        0.08        0.23      0.22 o 
  -4   7   7        1.10        1.09      0.58 o 
  -3   7   7        0.17        0.19      0.45 o 
  -2   7   7        1.02        0.99      0.32 o 
  -1   7   7        0.83        0.92      0.49 o 
   0   7   7       11.21       10.26      0.72 o 
   1   7   7        3.96        3.40      0.54 o 
   2   7   7        0.06        0.00      0.27 o 
   3   7   7        0.50        0.63      0.61 o 
  -4   8   7        0.48        0.58      0.32 o 
  -3   8   7        2.22        1.73      0.45 o 
  -2   8   7        1.42        0.84      0.40 o 
  -1   8   7       23.17       24.21      1.52 o 
   0   8   7       13.30       12.88      1.38 o 
   1   8   7        1.30        1.13      0.58 o 
  -2  -9   8       13.57       11.48      0.71 o 
  -1  -9   8        7.97        8.27      0.42 o 
   0  -9   8       20.95       22.96      1.54 o 
   1  -9   8        9.14        9.11      1.03 o 
   2  -9   8        6.50        6.93      0.96 o 
  -3  -8   8        0.13       -0.05      0.15 o 
  -2  -8   8       15.69       15.95      0.52 o 
  -1  -8   8       27.26       26.46      0.74 o 
   0  -8   8       22.82       21.65      1.31 o 
   1  -8   8       14.40       13.79      1.09 o 
   2  -8   8       28.72       31.68      2.69 o 
   3  -8   8       31.47       35.02      3.01 o 
  -4  -7   8       18.90       19.38      1.22 o 
  -3  -7   8        0.15        0.00      0.23 o 
  -2  -7   8        0.02        0.16      0.27 o 
  -1  -7   8       43.86       41.34      0.92 o 
   0  -7   8        1.54        2.26      0.18 o 
   1  -7   8        1.07        1.15      0.77 o 
   2  -7   8        0.91        1.03      0.90 o 
   3  -7   8       64.15       67.60      3.01 o 
   4  -7   8       17.29       17.64      2.12 o 
  -5  -6   8        0.73        0.45      0.27 o 
  -4  -6   8        3.26        3.39      0.61 o 
  -3  -6   8      229.23      239.40      6.56 o 
  -2  -6   8       79.74       90.06      2.45 o 
  -1  -6   8       77.32       74.36      1.36 o 
   0  -6   8        0.66        1.14      0.18 o 
   1  -6   8        4.27        4.04      0.58 o 
   2  -6   8        5.52        5.26      1.15 o 
   3  -6   8        1.13        1.09      0.51 o 
   4  -6   8        4.95        6.41      1.35 o 
   5  -6   8        4.66        5.39      1.41 o 
  -6  -5   8        1.30        1.48      0.43 o 
  -5  -5   8        0.24        0.70      0.52 o 
  -4  -5   8       35.74       35.98      1.24 o 
  -3  -5   8      164.85      173.75      4.04 o 
  -2  -5   8      514.65      556.92     14.98 o 
  -1  -5   8      157.63      163.07      2.84 o 
   0  -5   8       17.07       11.09      0.48 o 
   1  -5   8        5.74        6.16      0.90 o 
   2  -5   8        5.08        5.26      0.96 o 
   3  -5   8        4.74        5.71      1.15 o 
   4  -5   8        1.66        1.73      0.51 o 
   5  -5   8       16.63       20.27      2.05 o 
  -6  -4   8        1.26        0.96      0.45 o 
  -5  -4   8        1.41        1.26      0.39 o 
  -4  -4   8        4.62        5.61      0.75 o 
  -3  -4   8        0.31        0.36      0.32 o 
  -2  -4   8      439.70      438.38      8.83 o 
  -1  -4   8      367.07      395.39      9.27 o 
   0  -4   8       45.92       37.65      0.73 o 
   1  -4   8        0.53        1.60      0.32 o 
   2  -4   8        4.83        6.15      0.55 o 
   3  -4   8        0.43        0.00      0.32 o 
   4  -4   8        6.12        6.39      0.61 o 
   5  -4   8       39.84       40.38      2.53 o 
   6  -4   8        1.15        1.15      0.90 o 
  -7  -3   8        6.82        9.04      1.80 o 
  -6  -3   8        0.19        0.06      0.23 o 
  -5  -3   8       17.12       19.90      0.92 o 
  -4  -3   8       17.39       16.63      1.03 o 
  -3  -3   8       21.33       20.55      0.80 o 
  -2  -3   8       57.87        0.26      0.19 o 
  -1  -3   8      143.56      154.69      5.96 o 
   0  -3   8       20.44       26.43      0.50 o 
   1  -3   8      196.22      224.24      5.51 o 
   2  -3   8      160.92      147.71      2.43 o 
   3  -3   8       51.37       57.86      1.19 o 
   4  -3   8       40.91       28.04      1.10 o 
   5  -3   8       13.86       10.80      0.72 o 
   6  -3   8        7.07        8.34      0.83 o 
  -7  -2   8       16.69       19.18      2.31 o 
  -6  -2   8       14.12       10.97      7.47 o 
  -5  -2   8        1.63        1.90      0.43 o 
  -4  -2   8       67.54       69.94      5.64 o 
  -3  -2   8       69.52       65.39      1.09 o 
  -2  -2   8       90.08      105.13      1.96 o 
  -1  -2   8       27.87       25.66      0.77 o 
   0  -2   8      834.65      865.07    103.39 o 
   1  -2   8      323.92      354.69      5.51 o 
   2  -2   8      204.71      210.07      4.55 o 
   3  -2   8        1.82        1.44      0.15 o 
   4  -2   8       35.69       34.04      0.82 o 
   5  -2   8        4.39        6.47      0.35 o 
   6  -2   8        2.05        3.63      0.26 o 
  -7  -1   8        7.31        7.12      0.90 o 
  -6  -1   8        6.49        6.29      1.15 o 
  -5  -1   8       10.34        9.49      1.41 o 
  -4  -1   8       33.40       39.70      1.48 o 
  -3  -1   8       67.78       65.55      1.80 o 
  -2  -1   8       75.17       87.98      1.40 o 
  -1  -1   8      360.61      425.57      9.25 o 
   0  -1   8      592.74      649.48     36.71 o 
   1  -1   8      145.63      132.40      1.97 o 
   2  -1   8       17.58       21.27      0.58 o 
   3  -1   8      128.93      110.72      3.08 o 
   4  -1   8      106.71       91.81      6.33 o 
   5  -1   8       30.95       31.08      1.31 o 
   6  -1   8        0.16       -0.02      0.15 o 
  -7   0   8        1.88        1.28      0.51 o 
  -6   0   8        0.00        0.00      0.45 o 
  -5   0   8       11.33       11.35      0.83 o 
  -4   0   8        1.47        1.67      0.64 o 
  -3   0   8      485.75      493.22     17.77 o 
  -2   0   8      484.63      534.81     12.47 o 
  -1   0   8      811.62     1018.45     28.66 o 
   0   0   8       45.31       39.62      0.61 o 
   1   0   8       45.58       50.54      0.69 o 
   2   0   8       21.00       20.32      0.44 o 
   3   0   8       57.97       49.69      0.93 o 
   4   0   8        6.67        6.83      0.52 o 
   5   0   8       25.70       26.10      1.04 o 
   6   0   8        0.01        0.04      0.15 o 
  -7   1   8        7.97        7.50      0.83 o 
  -6   1   8        5.26        6.22      1.22 o 
  -5   1   8        0.36        0.26      0.26 o 
  -4   1   8      290.20      288.88      9.56 o 
  -3   1   8        6.39        7.22      0.32 o 
  -2   1   8      397.52      433.13     13.85 o 
  -1   1   8      892.27     1006.55     29.16 o 
   0   1   8       36.27       32.73      0.61 o 
   1   1   8       16.28       19.64      0.38 o 
   2   1   8       30.20       35.52      0.67 o 
   3   1   8       43.85       42.61      1.13 o 
   4   1   8       31.27       34.98      1.20 o 
   5   1   8       12.80       11.46      0.75 o 
   6   1   8        5.50        5.84      0.54 o 
  -7   2   8        4.81        3.59      0.51 o 
  -6   2   8       18.52       17.68      0.88 o 
  -5   2   8       30.21       29.49      1.31 o 
  -4   2   8       10.05        8.31      0.19 o 
  -3   2   8       58.91       66.13      2.63 o 
  -2   2   8      271.89      294.46      9.62 o 
  -1   2   8      968.44     1011.89     29.86 o 
   0   2   8      165.93      159.64      3.08 o 
   1   2   8        7.74        6.93      0.38 o 
   2   2   8       17.75       15.34      0.61 o 
   3   2   8        0.23        1.22      0.29 o 
   4   2   8        0.90        0.98      0.25 o 
   5   2   8        2.04        2.50      0.45 o 
  -7   3   8        1.15        0.73      0.34 o 
  -6   3   8        4.91        5.43      0.87 o 
  -5   3   8       14.24       14.01      0.32 o 
  -4   3   8       17.23       19.10      0.71 o 
  -3   3   8      196.55      202.42      7.31 o 
  -2   3   8        1.85        2.17      0.43 o 
  -1   3   8       32.23       34.43      0.89 o 
   0   3   8      172.78      178.04      4.33 o 
   1   3   8       10.62        6.92      0.44 o 
   2   3   8       12.64       13.70      0.77 o 
   3   3   8        9.47        7.83      0.63 o 
   4   3   8        0.75        0.89      0.31 o 
   5   3   8        8.40        9.04      0.58 o 
  -6   4   8       25.33       24.78      0.88 o 
  -5   4   8       13.63       12.66      0.55 o 
  -4   4   8        0.54        0.58      0.51 o 
  -3   4   8       96.65      106.41      3.40 o 
  -2   4   8      262.00      254.64      5.95 o 
  -1   4   8        0.02        0.10      0.20 o 
   0   4   8       11.08       14.63      0.90 o 
   1   4   8       27.90       28.35      1.20 o 
   2   4   8       30.85       27.53      1.31 o 
   3   4   8        3.78        1.92      1.19 o 
   4   4   8        3.62        3.48      0.60 o 
   5   4   8        3.76        4.45      0.68 o 
  -6   5   8        7.32        8.21      0.82 o 
  -5   5   8       27.57       26.23      1.24 o 
  -4   5   8        5.15        6.54      0.96 o 
  -3   5   8        0.01        0.19      0.51 o 
  -2   5   8       22.48       21.13      1.19 o 
  -1   5   8       13.16       11.39      0.85 o 
   0   5   8       10.34       11.67      0.69 o 
   1   5   8        9.59        9.95      0.54 o 
   2   5   8        3.65        2.91      0.45 o 
   3   5   8        4.37        4.45      0.65 o 
   4   5   8        6.24        5.95      1.09 o 
  -5   6   8        0.71        0.83      0.20 o 
  -4   6   8        4.36        4.10      0.58 o 
  -3   6   8        0.00       -0.06      0.26 o 
  -2   6   8       57.30       58.94      2.22 o 
  -1   6   8       26.78       25.42      1.51 o 
   0   6   8        5.43        5.52      0.54 o 
   1   6   8        0.67        0.90      0.27 o 
   2   6   8        1.32        1.13      0.43 o 
   3   6   8        0.91        0.86      0.45 o 
  -5   7   8        5.42        5.57      0.54 o 
  -4   7   8        1.13        1.22      0.71 o 
  -3   7   8        5.01        4.62      1.03 o 
  -2   7   8       28.69       26.29      1.06 o 
  -1   7   8       53.06       54.58      2.53 o 
   0   7   8        1.21        1.22      0.32 o 
   1   7   8        2.94        3.40      0.75 o 
   2   7   8        0.52        0.84      0.40 o 
  -3   8   8        0.56        1.09      0.38 o 
  -2   8   8        1.76        1.82      0.57 o 
  -1   8   8       18.36       17.12      1.44 o 
   0   8   8        1.06        0.88      0.39 o 
   1   8   8        1.09        0.77      0.41 o 
  -2  -9   9        0.95        1.02      0.24 o 
  -1  -9   9        3.90        2.82      1.03 o 
   0  -9   9        0.51        0.13      0.64 o 
   1  -9   9        0.04       -0.32      0.83 o 
   2  -9   9        0.81        0.96      0.96 o 
  -3  -8   9        0.23        0.03      0.16 o 
  -2  -8   9        0.08        0.14      0.20 o 
  -1  -8   9       17.66       16.84      0.58 o 
   0  -8   9        4.08        4.81      1.22 o 
   1  -8   9       11.30       13.28      1.80 o 
   2  -8   9        2.23        2.18      0.64 o 
   3  -8   9        0.80        0.58      0.51 o 
  -4  -7   9        7.77       10.31      0.99 o 
  -3  -7   9        4.95        6.64      0.38 o 
  -2  -7   9       43.69       42.97      1.24 o 
  -1  -7   9       19.79       21.42      0.72 o 
   0  -7   9       25.78       23.10      1.25 o 
   1  -7   9       17.47       20.14      1.15 o 
   2  -7   9       65.52       67.28      3.91 o 
   3  -7   9       16.27       20.01      2.31 o 
   4  -7   9        6.73        8.92      1.09 o 
  -5  -6   9        1.89        1.82      0.70 o 
  -4  -6   9        0.64        0.50      0.43 o 
  -3  -6   9        2.93        3.40      0.59 o 
  -2  -6   9       17.49       17.82      0.54 o 
  -1  -6   9        4.18        6.21      0.29 o 
   0  -6   9        4.05        3.27      0.19 o 
   1  -6   9       86.08       89.86      3.85 o 
   2  -6   9      179.35      193.25      7.18 o 
   3  -6   9      101.44      107.05      5.45 o 
   4  -6   9       16.90       17.83      2.05 o 
   5  -6   9        1.26        0.71      0.51 o 
  -6  -5   9        1.88        1.50      0.75 o 
  -5  -5   9       14.20       15.72      0.82 o 
  -4  -5   9       33.12       32.72      1.16 o 
  -3  -5   9       10.49       12.23      0.66 o 
  -2  -5   9       16.68       17.24      0.70 o 
  -1  -5   9        1.49        0.85      0.42 o 
   0  -5   9        6.66        5.08      0.32 o 
   1  -5   9        4.12        4.17      0.90 o 
   2  -5   9        7.59        8.34      0.83 o 
   3  -5   9      163.60      159.00      7.18 o 
   4  -5   9       26.22       26.04      2.18 o 
   5  -5   9        1.08        2.24      0.58 o 
  -6  -4   9        1.44        0.85      0.49 o 
  -5  -4   9       14.34       17.27      0.93 o 
  -4  -4   9      116.22      118.87      3.02 o 
  -3  -4   9      703.56      757.49     22.94 o 
  -2  -4   9      103.53       80.98      8.63 o 
  -1  -4   9       54.79       59.05      1.54 o 
   0  -4   9       12.56        8.04      0.31 o 
   1  -4   9       55.09       50.80      2.12 o 
   2  -4   9        1.43        0.83      0.33 o 
   3  -4   9        4.46        3.50      0.55 o 
   4  -4   9       15.29       16.06      1.96 o 
   5  -4   9        0.17        0.32      0.32 o 
  -6  -3   9        9.49        8.71      0.96 o 
  -5  -3   9        0.03        0.07      0.07 o 
  -4  -3   9      135.54      137.14      4.43 o 
  -3  -3   9      668.34      760.43     21.70 o 
  -2  -3   9      418.12      355.20     77.83 o 
  -1  -3   9      116.50      107.77      3.01 o 
   0  -3   9       52.59       52.27      0.92 o 
   1  -3   9       46.81       46.76      0.61 o 
   2  -3   9       93.46       87.58      1.43 o 
   3  -3   9        0.02        0.12      0.18 o 
   4  -3   9        1.50        1.49      0.14 o 
   5  -3   9       26.69       23.31      1.35 o 
   6  -3   9        6.31        6.99      0.83 o 
  -7  -2   9        0.02       -0.26      0.77 o 
  -6  -2   9        1.60        1.28      0.83 o 
  -5  -2   9       26.94       27.32      1.35 o 
  -4  -2   9       58.66       65.23      2.57 o 
  -3  -2   9        1.07        0.76      0.13 o 
  -2  -2   9      715.54      851.03     23.22 o 
  -1  -2   9      190.87      165.68      2.43 o 
   0  -2   9      226.07      234.33      9.62 o 
   1  -2   9       99.27       94.48      1.24 o 
   2  -2   9        8.11        9.47      0.31 o 
   3  -2   9       17.26       13.08      0.36 o 
   4  -2   9        5.85        4.68      0.36 o 
   5  -2   9       22.75       16.64      0.57 o 
   6  -2   9        0.51        0.16      0.17 o 
  -7  -1   9        1.24        1.92      1.03 o 
  -6  -1   9       10.96        8.85      0.83 o 
  -5  -1   9      167.86      172.53      5.96 o 
  -4  -1   9        0.07        0.00      0.45 o 
  -3  -1   9      122.44      115.96      4.04 o 
  -2  -1   9        5.69        6.91      0.28 o 
  -1  -1   9      285.71      342.50      8.31 o 
   0  -1   9       52.53       54.22      1.51 o 
   1  -1   9      100.00       93.87      1.77 o 
   2  -1   9      245.69      258.52      5.83 o 
   3  -1   9       81.84       82.24      1.81 o 
   4  -1   9       92.08       64.39      7.27 o 
   5  -1   9        0.66        0.29      0.23 o 
   6  -1   9        1.21        0.79      0.21 o 
  -7   0   9        4.23        4.62      1.22 o 
  -6   0   9        9.12        9.11      0.83 o 
  -5   0   9       40.80       41.18      2.57 o 
  -4   0   9      279.58      265.28      8.92 o 
  -3   0   9        0.78        7.60      4.39 o 
  -2   0   9        7.39        9.55      0.48 o 
  -1   0   9      109.55      125.38      2.28 o 
   0   0   9       37.68       42.50      0.65 o 
   1   0   9      315.27      326.14      5.90 o 
   2   0   9      106.72      107.20      2.09 o 
   3   0   9       54.04       48.68      1.10 o 
   4   0   9       55.87       58.67      2.80 o 
   5   0   9        0.01        0.12      0.24 o 
   6   0   9        1.53        1.65      0.28 o 
  -7   1   9        0.74        0.51      0.71 o 
  -6   1   9       18.63       18.09      1.09 o 
  -5   1   9        6.70        6.03      1.15 o 
  -4   1   9      217.30      226.89     10.84 o 
  -3   1   9       25.81       20.43     12.31 o 
  -2   1   9       46.49       43.42      2.37 o 
  -1   1   9       32.38       34.44      0.50 o 
   0   1   9      138.74      154.25      2.51 o 
   1   1   9       26.23       25.75      0.57 o 
   2   1   9       32.98       29.45      0.66 o 
   3   1   9      102.51       94.00      2.15 o 
   4   1   9      133.06      132.72      6.53 o 
   5   1   9        4.61        5.63      0.64 o 
  -7   2   9        0.46        0.19      0.27 o 
  -6   2   9        0.06        0.04      0.21 o 
  -5   2   9        0.68        0.62      0.33 o 
  -4   2   9       48.25       51.97      1.45 o 
  -3   2   9      917.89     1029.48     46.18 o 
  -2   2   9        8.01        9.36      0.58 o 
  -1   2   9       42.14       51.72      1.23 o 
   0   2   9       21.46       20.15      0.80 o 
   1   2   9        0.06        0.22      0.16 o 
   2   2   9       66.06       54.16      1.75 o 
   3   2   9        0.30        0.02      0.16 o 
   4   2   9        4.68        3.49      0.46 o 
   5   2   9       27.79       29.98      1.20 o 
  -7   3   9        5.92        5.40      0.59 o 
  -6   3   9        7.03        6.56      0.61 o 
  -5   3   9        0.53        0.36      0.38 o 
  -4   3   9       64.07       62.16      2.82 o 
  -3   3   9       24.67       26.81      1.28 o 
  -2   3   9      478.28      509.34     13.91 o 
  -1   3   9      116.13      138.94      3.13 o 
   0   3   9       34.42       34.24      0.99 o 
   1   3   9        0.97        0.56      0.34 o 
   2   3   9        8.36        8.45      0.57 o 
   3   3   9       55.67       56.78      1.97 o 
   4   3   9        0.47        0.31      0.27 o 
   5   3   9        2.47        1.65      0.37 o 
  -6   4   9        3.37        3.08      0.70 o 
  -5   4   9        1.74        0.94      0.43 o 
  -4   4   9       23.63       25.59      1.09 o 
  -3   4   9        2.25        1.86      0.96 o 
  -2   4   9      237.86      234.55      5.69 o 
  -1   4   9      128.19      134.42      2.96 o 
   0   4   9       81.34       78.91      2.44 o 
   1   4   9       12.72       11.39      0.86 o 
   2   4   9        0.13       -0.10      0.22 o 
   3   4   9        0.00       -0.12      0.32 o 
   4   4   9        0.01        0.03      0.23 o 
  -6   5   9        5.54        6.27      0.59 o 
  -5   5   9        0.00        0.11      0.15 o 
  -4   5   9        0.02        0.45      0.58 o 
  -3   5   9       63.83       64.46      2.44 o 
  -2   5   9       61.46       63.89      2.32 o 
  -1   5   9       55.79       53.94      1.96 o 
   0   5   9       24.39       25.68      1.41 o 
   1   5   9       12.80       12.27      0.72 o 
   2   5   9        0.94        0.71      0.34 o 
   3   5   9       32.82       32.95      2.04 o 
   4   5   9        9.09        9.93      1.60 o 
  -5   6   9        0.51        0.51      0.25 o 
  -4   6   9       17.98       20.40      1.15 o 
  -3   6   9       13.04       12.25      1.54 o 
  -2   6   9       54.41       57.35      2.39 o 
  -1   6   9       10.10       10.91      0.97 o 
   0   6   9        0.81        0.74      0.27 o 
   1   6   9        5.98        6.14      0.86 o 
   2   6   9        4.87        4.77      0.81 o 
   3   6   9        3.55        3.23      0.54 o 
  -4   7   9        6.70        7.50      1.28 o 
  -3   7   9        4.50        3.46      1.03 o 
  -2   7   9        0.29        0.22      0.31 o 
  -1   7   9        0.03        0.08      0.28 o 
   0   7   9        0.94        1.00      0.38 o 
   1   7   9        0.02       -0.18      0.32 o 
   2   7   9        0.93        0.77      0.34 o 
  -2   8   9       12.14       11.17      0.79 o 
  -1   8   9        8.35        7.63      0.72 o 
   0   8   9        0.11       -0.03      0.32 o 
  -1  -9  10        3.84        3.98      1.09 o 
   0  -9  10        5.41        4.23      1.28 o 
   1  -9  10       20.52       22.70      1.67 o 
  -3  -8  10        1.33        1.66      0.39 o 
  -2  -8  10        4.83        3.81      0.37 o 
  -1  -8  10        0.72        0.71      0.15 o 
   0  -8  10       34.67       36.24      2.63 o 
   1  -8  10       32.42       35.66      2.95 o 
   2  -8  10        1.82        2.12      1.03 o 
   3  -8  10       13.06       12.70      1.92 o 
  -4  -7  10       17.57       16.11      0.99 o 
  -3  -7  10        2.11        1.51      0.22 o 
  -2  -7  10        0.59        0.64      0.16 o 
  -1  -7  10        2.12        2.48      0.45 o 
   0  -7  10        2.98        3.12      0.38 o 
   1  -7  10        0.05        0.00      0.26 o 
   2  -7  10        1.18        1.09      0.51 o 
   3  -7  10       12.56       12.06      1.80 o 
   4  -7  10        1.67        0.64      0.90 o 
  -5  -6  10       35.96       39.29      1.62 o 
  -4  -6  10       78.45       85.15      2.49 o 
  -3  -6  10        2.01        1.56      0.35 o 
  -2  -6  10        3.91        3.46      0.18 o 
  -1  -6  10       19.59       22.55      1.06 o 
   0  -6  10       34.99       35.03      1.35 o 
   1  -6  10       18.14       16.42      1.54 o 
   2  -6  10       22.67       21.94      2.24 o 
   3  -6  10        1.89        1.86      0.64 o 
   4  -6  10        1.30        0.77      0.83 o 
   5  -6  10        3.00        4.36      1.28 o 
  -5  -5  10       23.02       24.93      1.65 o 
  -4  -5  10       42.16       43.18      2.08 o 
  -3  -5  10        3.18        2.18      0.23 o 
  -2  -5  10       39.14       43.77      1.16 o 
  -1  -5  10        5.66        5.06      0.35 o 
   0  -5  10        3.78        5.49      0.18 o 
   1  -5  10       83.08       86.71      3.72 o 
   2  -5  10      247.65      251.93     11.16 o 
   3  -5  10       21.39       26.42      1.48 o 
   4  -5  10       11.34       12.96      1.03 o 
   5  -5  10        0.35        0.77      0.77 o 
  -6  -4  10       30.28       24.63      7.54 o 
  -5  -4  10        0.48        0.18      0.20 o 
  -4  -4  10       12.20       10.96      0.47 o 
  -3  -4  10        1.09        0.65      0.20 o 
  -2  -4  10        2.09        1.93      0.74 o 
  -1  -4  10       74.80       76.45      1.60 o 
   0  -4  10        0.27        0.29      0.13 o 
   1  -4  10      386.18      438.46     12.53 o 
   2  -4  10      569.41      592.42     17.67 o 
   3  -4  10       84.02       91.95      3.50 o 
   4  -4  10        1.53        1.56      0.34 o 
   5  -4  10        0.27       -0.13      0.26 o 
  -6  -3  10       18.09       17.32      1.35 o 
  -5  -3  10      117.16      115.13      4.30 o 
  -4  -3  10        2.94        3.41      0.23 o 
  -3  -3  10        0.26       -0.01      0.11 o 
  -2  -3  10      121.34      121.72     13.37 o 
  -1  -3  10       30.09       25.61      0.51 o 
   0  -3  10        0.43        0.63      0.09 o 
   1  -3  10       27.43       27.99      0.63 o 
   2  -3  10        9.43       12.57      0.46 o 
   3  -3  10      230.90      197.14      5.21 o 
   4  -3  10        1.44        2.15      0.15 o 
   5  -3  10        2.78        3.73      0.38 o 
  -7  -2  10        0.14        0.13      0.38 o 
  -6  -2  10        3.30        3.72      0.71 o 
  -5  -2  10       20.98       22.13      2.05 o 
  -4  -2  10      579.22      590.97     25.40 o 
  -3  -2  10      525.00      575.22     14.46 o 
  -2  -2  10      156.73      165.42     16.26 o 
  -1  -2  10        1.62        1.25      0.15 o 
   0  -2  10      244.84      232.38      5.01 o 
   1  -2  10       65.39       56.53      0.79 o 
   2  -2  10       68.16       73.77      1.19 o 
   3  -2  10        7.79        6.16      0.39 o 
   4  -2  10       40.82       34.04      1.01 o 
   5  -2  10        0.22        0.18      0.16 o 
  -7  -1  10        2.90        2.57      0.64 o 
  -6  -1  10       11.88       13.15      1.67 o 
  -5  -1  10        2.60        2.24      0.96 o 
  -4  -1  10      513.20      509.90     19.75 o 
  -3  -1  10      552.23      558.96     20.65 o 
  -2  -1  10       86.29       86.83      1.54 o 
  -1  -1  10      113.45      112.35      4.78 o 
   0  -1  10      194.95      188.10      3.00 o 
   1  -1  10      363.83      351.10      7.92 o 
   2  -1  10       47.90       52.80      1.41 o 
   3  -1  10        1.89        2.56      0.48 o 
   4  -1  10       19.21       15.08      2.12 o 
   5  -1  10        5.11        4.28      0.40 o 
  -7   0  10        0.83        1.48      0.58 o 
  -6   0  10        0.60        0.58      0.64 o 
  -5   0  10       53.26       50.80      2.05 o 
  -4   0  10      328.97      328.45     14.24 o 
  -3   0  10       55.41       56.30      2.34 o 
  -2   0  10       72.86       71.86      2.31 o 
  -1   0  10      272.05      268.89      5.44 o 
   0   0  10      258.51      246.37      4.22 o 
   1   0  10      372.22      370.21      7.20 o 
   2   0  10       47.99       40.45      0.98 o 
   3   0  10       24.33       20.25      1.93 o 
   4   0  10        1.22        2.08      0.33 o 
   5   0  10       10.41        6.34      0.37 o 
  -7   1  10        3.26        2.76      1.09 o 
  -6   1  10        3.18        3.77      0.50 o 
  -5   1  10      112.16      111.72      3.14 o 
  -4   1  10        9.63        9.79      1.03 o 
  -3   1  10      288.54      283.85      6.00 o 
  -2   1  10       29.64       24.14      1.12 o 
  -1   1  10       56.59       58.68      1.03 o 
   0   1  10       58.05       58.08      1.13 o 
   1   1  10        0.18        0.42      0.23 o 
   2   1  10      445.92      453.35     10.36 o 
   3   1  10        0.24        0.20      0.18 o 
   4   1  10       17.49       15.34      0.91 o 
   5   1  10        0.25        0.22      0.23 o 
  -7   2  10        0.63        0.75      0.34 o 
  -6   2  10       11.18       10.71      0.61 o 
  -5   2  10      141.82      147.20      4.04 o 
  -4   2  10       60.57       59.40      1.89 o 
  -3   2  10        1.90        2.37      0.51 o 
  -2   2  10       40.86       48.81      2.05 o 
  -1   2  10        5.78        5.39      0.40 o 
   0   2  10        0.37        0.38      0.23 o 
   1   2  10       72.74       73.97      2.85 o 
   2   2  10       83.11       70.74      1.89 o 
   3   2  10      118.57      121.01      2.94 o 
   4   2  10        7.52        7.78      0.62 o 
   5   2  10        0.31        0.60      0.33 o 
  -6   3  10        1.84        1.48      0.44 o 
  -5   3  10       43.07       46.16      1.43 o 
  -4   3  10       89.31       93.45      3.21 o 
  -3   3  10      151.20      162.40      6.54 o 
  -2   3  10        3.70        3.10      0.35 o 
  -1   3  10        1.34        1.08      0.31 o 
   0   3  10        0.72        0.66      0.38 o 
   1   3  10       33.27       33.10      1.51 o 
   2   3  10        0.33       -0.06      0.23 o 
   3   3  10      160.90      160.60      3.94 o 
   4   3  10       24.16       25.72      1.16 o 
  -6   4  10        0.01        0.32      0.45 o 
  -5   4  10       24.28       28.64      1.65 o 
  -4   4  10        2.82        3.98      0.96 o 
  -3   4  10      300.02      320.56     13.40 o 
  -2   4  10        0.09        0.33      0.40 o 
  -1   4  10        0.84        0.94      0.26 o 
   0   4  10        0.90        0.83      0.43 o 
   1   4  10        0.21        0.32      0.38 o 
   2   4  10       30.53       32.05      1.96 o 
   3   4  10       35.43       36.03      1.78 o 
   4   4  10       19.30       19.01      0.84 o 
  -6   5  10        7.24        7.00      0.57 o 
  -5   5  10        1.96        2.37      0.43 o 
  -4   5  10        8.33        8.59      1.28 o 
  -3   5  10       56.38       57.60      2.37 o 
  -2   5  10      111.49      124.41      3.47 o 
  -1   5  10       28.38       28.69      1.11 o 
   0   5  10        2.23        2.05      0.43 o 
   1   5  10       12.78       12.32      0.96 o 
   2   5  10        2.07        2.28      0.49 o 
   3   5  10        5.74        5.77      0.88 o 
  -5   6  10        5.21        5.31      0.64 o 
  -4   6  10        0.26       -0.19      0.58 o 
  -3   6  10        4.71        3.78      1.15 o 
  -2   6  10       54.90       54.17      1.94 o 
  -1   6  10       16.48       17.94      0.89 o 
   0   6  10       26.97       24.21      1.73 o 
   1   6  10        9.53        9.78      0.79 o 
   2   6  10        4.34        4.44      0.64 o 
  -4   7  10        6.21        7.44      1.41 o 
  -3   7  10        0.01        0.19      0.64 o 
  -2   7  10       16.88       16.59      1.09 o 
  -1   7  10       10.95       11.14      0.90 o 
   0   7  10        6.70        7.26      0.67 o 
   1   7  10        0.77        0.89      0.58 o 
  -1  -9  11        0.04        0.00      0.26 o 
   0  -9  11        5.90        5.39      0.83 o 
   1  -9  11        2.32        2.05      0.64 o 
  -3  -8  11        2.27        2.05      0.26 o 
  -2  -8  11       15.72       13.69      0.90 o 
  -1  -8  11       48.92       45.88      2.69 o 
   0  -8  11        0.37        0.26      0.38 o 
   1  -8  11       33.63       35.72      1.99 o 
   2  -8  11        2.61        2.57      0.64 o 
   3  -8  11        1.65        1.15      0.96 o 
  -4  -7  11        0.11        0.15      0.17 o 
  -3  -7  11        3.32        3.22      0.23 o 
  -2  -7  11       10.62        9.90      0.58 o 
  -1  -7  11        7.59        7.08      0.48 o 
   0  -7  11       59.37       53.96      2.41 o 
   1  -7  11       63.70       66.38      3.85 o 
   2  -7  11        0.72        0.51      0.71 o 
   3  -7  11        0.91        0.77      0.51 o 
   4  -7  11        1.58        1.80      0.64 o 
  -5  -6  11       13.17       13.66      0.94 o 
  -4  -6  11        4.24        4.93      0.37 o 
  -3  -6  11        0.42        0.57      0.18 o 
  -2  -6  11       17.24       17.20      0.69 o 
  -1  -6  11       13.70       14.44      0.51 o 
   0  -6  11      177.04      167.65      5.14 o 
   1  -6  11      113.29      115.38      5.20 o 
   2  -6  11        1.61        1.35      0.77 o 
   3  -6  11       27.47       27.19      2.37 o 
   4  -6  11        3.74        3.08      1.15 o 
  -5  -5  11        9.89        7.68      4.14 o 
  -4  -5  11        3.62        2.61      0.94 o 
  -3  -5  11       26.27       28.35      1.41 o 
  -2  -5  11        2.12        1.58      0.18 o 
  -1  -5  11       75.93       76.68      1.70 o 
   0  -5  11        0.04        0.67      0.39 o 
   1  -5  11        0.03        0.13      0.26 o 
   2  -5  11        3.61        1.86      0.77 o 
   3  -5  11       18.38       14.17      1.67 o 
   4  -5  11        6.05        9.57      0.81 o 
   5  -5  11        0.04        0.19      0.27 o 
  -6  -4  11        3.93        2.57      0.77 o 
  -5  -4  11      156.27      168.88      6.48 o 
  -4  -4  11       36.12       35.67      0.80 o 
  -3  -4  11        5.23        4.54      0.29 o 
  -2  -4  11        8.42        6.24      4.27 o 
  -1  -4  11        1.09        1.37      0.40 o 
   0  -4  11      178.45      186.97      3.51 o 
   1  -4  11       12.12       13.61      0.27 o 
   2  -4  11       14.32        8.82      1.02 o 
   3  -4  11       37.04       38.00      1.89 o 
   4  -4  11        0.55        2.15      0.63 o 
   5  -4  11        2.96        4.94      0.77 o 
  -6  -3  11        3.82        4.17      1.41 o 
  -5  -3  11       61.99       63.69      3.91 o 
  -4  -3  11       26.35       24.20      1.92 o 
  -3  -3  11       11.04       10.22      0.35 o 
  -2  -3  11        0.51        1.69      0.38 o 
  -1  -3  11        4.84        3.60      0.29 o 
   0  -3  11        0.39        0.49      0.11 o 
   1  -3  11      365.27      382.71      7.87 o 
   2  -3  11      208.22      217.02      4.31 o 
   3  -3  11       46.41       46.45      1.75 o 
   4  -3  11        2.15        2.34      0.25 o 
   5  -3  11        2.28        3.01      1.09 o 
  -6  -2  11       53.27       52.66      3.53 o 
  -5  -2  11       65.40       68.05      4.04 o 
  -4  -2  11        0.02       -0.06      0.26 o 
  -3  -2  11       18.73       13.45      0.36 o 
  -2  -2  11      108.30      107.07      2.11 o 
  -1  -2  11      193.12      181.85      2.81 o 
   0  -2  11       13.23       12.87      0.43 o 
   1  -2  11     1182.84     1281.85     29.80 o 
   2  -2  11      523.19      532.83     11.54 o 
   3  -2  11        1.75        2.85      0.22 o 
   4  -2  11        1.53        1.12      0.11 o 
   5  -2  11        0.16        0.54      0.13 o 
  -7  -1  11        4.10        4.10      1.28 o 
  -6  -1  11        0.06       -0.32      0.71 o 
  -5  -1  11      111.92      104.93      3.78 o 
  -4  -1  11       61.24       64.52      3.34 o 
  -3  -1  11       45.19       42.81      1.04 o 
  -2  -1  11      109.82      117.40      1.74 o 
  -1  -1  11      116.26      110.43      5.07 o 
   0  -1  11       39.59       39.70      0.72 o 
   1  -1  11      256.99      238.53      4.58 o 
   2  -1  11      123.19      112.21      2.79 o 
   3  -1  11       38.33       33.23      1.92 o 
   4  -1  11        0.57        0.65      0.32 o 
   5  -1  11       11.51       11.72      0.75 o 
  -7   0  11        2.38        2.18      1.09 o 
  -6   0  11       19.39       19.75      1.92 o 
  -5   0  11       21.77       21.94      1.22 o 
  -4   0  11      375.31      383.16     10.68 o 
  -3   0  11      295.86      297.31      7.64 o 
  -2   0  11       18.00       13.61      0.55 o 
  -1   0  11       42.13       45.82      0.86 o 
   0   0  11      257.84      244.95      4.72 o 
   1   0  11      119.60      111.84      1.93 o 
   2   0  11      230.26      238.05      4.81 o 
   3   0  11        6.43        5.16      0.41 o 
   4   0  11        8.24        6.95      0.44 o 
   5   0  11        1.14        0.87      0.24 o 
  -7   1  11        1.10        0.58      0.34 o 
  -6   1  11       25.66       27.45      1.56 o 
  -5   1  11        4.41        4.75      0.56 o 
  -4   1  11      513.39      541.17     16.06 o 
  -3   1  11       74.99       73.09      1.24 o 
  -2   1  11       37.96       32.55      0.79 o 
  -1   1  11       51.59       47.35      0.77 o 
   0   1  11      540.72      584.26     12.57 o 
   1   1  11      109.34      110.85      2.12 o 
   2   1  11       97.19       95.60      2.61 o 
   3   1  11        7.85        5.66      0.41 o 
   4   1  11        4.76        3.34      0.36 o 
   5   1  11        1.37        2.45      0.40 o 
  -6   2  11        8.93        9.93      1.04 o 
  -5   2  11        3.72        4.67      0.62 o 
  -4   2  11      130.35      138.07      3.58 o 
  -3   2  11       12.49       10.65      1.51 o 
  -2   2  11       10.31       11.93      0.64 o 
  -1   2  11      124.77      125.19      2.85 o 
   0   2  11      243.07      233.01      6.12 o 
   1   2  11      162.52      165.40      3.28 o 
   2   2  11      204.41      201.92      4.59 o 
   3   2  11        5.53        7.49      0.49 o 
   4   2  11        0.01        0.14      0.20 o 
  -6   3  11       14.33       14.60      1.24 o 
  -5   3  11       30.72       33.02      1.52 o 
  -4   3  11       42.90       50.54      3.21 o 
  -3   3  11       89.96      102.88      4.55 o 
  -2   3  11        0.02        0.19      0.18 o 
  -1   3  11       14.15       12.51      0.64 o 
   0   3  11        1.69        1.32      0.35 o 
   1   3  11       19.70       19.50      1.35 o 
   2   3  11      121.90      124.36      3.36 o 
   3   3  11        8.47        7.28      0.87 o 
   4   3  11        0.00        0.07      0.25 o 
  -6   4  11       33.58       36.25      1.44 o 
  -5   4  11       34.06       33.62      1.92 o 
  -4   4  11       16.08       19.24      1.92 o 
  -3   4  11        0.39        0.38      0.38 o 
  -2   4  11        0.16        0.21      0.35 o 
  -1   4  11       33.98       34.06      1.52 o 
   0   4  11        5.74        6.03      0.84 o 
   1   4  11       12.18       11.96      1.04 o 
   2   4  11      102.56       96.66      4.55 o 
   3   4  11       21.04       18.87      1.28 o 
   4   4  11        2.20        1.75      0.49 o 
  -5   5  11       43.54       50.41      1.72 o 
  -4   5  11        0.17        0.19      0.32 o 
  -3   5  11       34.14       35.85      2.76 o 
  -2   5  11        1.71        1.85      0.46 o 
  -1   5  11       11.45       11.66      1.03 o 
   0   5  11        0.19        0.13      0.27 o 
   1   5  11        0.88        0.56      0.34 o 
   2   5  11        4.09        3.98      0.88 o 
   3   5  11       67.38       65.13      3.26 o 
  -5   6  11        7.64        5.06      4.20 o 
  -4   6  11       14.11       15.65      1.86 o 
  -3   6  11       36.32       37.07      2.89 o 
  -2   6  11        0.75        0.73      0.34 o 
  -1   6  11        0.11        0.17      0.38 o 
   0   6  11        0.62        0.71      0.32 o 
   1   6  11        3.95        3.26      0.81 o 
   2   6  11        0.11        0.15      0.34 o 
  -3   7  11       14.38       13.66      1.15 o 
  -2   7  11       19.13       18.75      1.28 o 
  -1   7  11        1.40        1.26      0.61 o 
   0   7  11        2.56        2.52      0.45 o 
  -2  -8  12        5.62        5.37      0.55 o 
  -1  -8  12        2.49        2.44      0.58 o 
   0  -8  12        2.12        1.99      0.58 o 
   1  -8  12        0.30        0.51      0.77 o 
   2  -8  12        5.69        6.03      1.41 o 
  -4  -7  12        0.10        0.04      0.11 o 
  -3  -7  12       14.53       14.50      0.58 o 
  -2  -7  12       46.80       45.56      2.05 o 
  -1  -7  12        9.99        9.16      0.48 o 
   0  -7  12        5.38        5.39      1.09 o 
   1  -7  12        0.28        0.45      0.64 o 
   2  -7  12        0.14        0.26      0.64 o 
   3  -7  12        9.08        9.68      1.73 o 
  -4  -6  12        0.04        0.06      0.14 o 
  -3  -6  12       12.44       12.93      0.62 o 
  -2  -6  12       28.61       26.25      0.91 o 
  -1  -6  12      214.44      211.94      9.43 o 
   0  -6  12       23.64       25.85      1.24 o 
   1  -6  12       14.06       15.20      0.96 o 
   2  -6  12       27.85       27.07      1.41 o 
   3  -6  12        2.12        3.21      0.64 o 
   4  -6  12        0.20        0.26      0.71 o 
  -5  -5  12        2.47        2.82      0.58 o 
  -4  -5  12        0.99        1.22      0.24 o 
  -3  -5  12        0.36        0.19      0.14 o 
  -2  -5  12       42.71       44.87      1.20 o 
  -1  -5  12       26.25       22.11      0.52 o 
   0  -5  12      247.76      260.54      7.33 o 
   1  -5  12       37.91       37.20      1.48 o 
   2  -5  12        5.47        6.22      0.64 o 
   3  -5  12        0.06        0.00      0.26 o 
   4  -5  12        0.99        0.58      0.32 o 
  -6  -4  12       19.30       21.36      2.37 o 
  -5  -4  12        0.00        0.51      0.77 o 
  -4  -4  12        0.15        0.06      0.13 o 
  -3  -4  12       20.12       21.17      0.67 o 
  -2  -4  12        0.67        0.38      0.32 o 
  -1  -4  12       31.60       29.98      0.85 o 
   0  -4  12      495.32      510.78     20.48 o 
   1  -4  12       91.58       87.16      1.84 o 
   2  -4  12       19.12       16.15      0.76 o 
   3  -4  12        1.82        2.39      0.36 o 
   4  -4  12        0.75        0.64      0.39 o 
   5  -4  12        0.10       -0.13      0.38 o 
  -6  -3  12       65.72       61.64      3.91 o 
  -5  -3  12       33.12       33.03      2.76 o 
  -4  -3  12       10.06        9.87      0.77 o 
  -3  -3  12       28.28       28.50      0.68 o 
  -2  -3  12        1.99        2.68      0.19 o 
  -1  -3  12      163.55      184.54      4.01 o 
   0  -3  12      110.86      113.24      1.71 o 
   1  -3  12       49.65       46.98      0.92 o 
   2  -3  12        4.30        4.75      0.24 o 
   3  -3  12        1.44        2.92      0.16 o 
   4  -3  12       29.53       28.86      2.16 o 
   5  -3  12        0.38       -0.06      0.58 o 
  -6  -2  12        6.90        8.66      0.96 o 
  -5  -2  12       88.98       96.08      3.78 o 
  -4  -2  12       31.30       28.86      1.67 o 
  -3  -2  12       21.99       19.26      0.60 o 
  -2  -2  12       12.43       11.54      0.28 o 
  -1  -2  12        8.11        8.89      0.23 o 
   0  -2  12      133.48      133.50      2.63 o 
   1  -2  12      145.96      138.73      2.48 o 
   2  -2  12       16.08       15.38      0.42 o 
   3  -2  12       24.63       26.55      0.59 o 
   4  -2  12       14.49       17.27      0.85 o 
   5  -2  12        0.23        0.20      0.13 o 
  -6  -1  12        2.74        3.27      0.71 o 
  -5  -1  12       45.48       43.68      2.76 o 
  -4  -1  12        1.48        1.30      0.25 o 
  -3  -1  12       23.58       22.57      0.70 o 
  -2  -1  12       20.35       19.35      0.42 o 
  -1  -1  12       69.87       72.18      2.41 o 
   0  -1  12      103.85       99.14      3.88 o 
   1  -1  12      165.09      167.05      3.41 o 
   2  -1  12      153.01      150.01      3.29 o 
   3  -1  12       15.59       15.64      0.99 o 
   4  -1  12        0.24        0.30      0.22 o 
   5  -1  12        8.76       11.44      0.90 o 
  -6   0  12        0.03        0.13      0.23 o 
  -5   0  12       41.04       41.57      1.72 o 
  -4   0  12        0.93        0.61      0.25 o 
  -3   0  12        0.96        0.89      0.29 o 
  -2   0  12      140.71      138.33      6.09 o 
  -1   0  12      206.18      193.60      9.46 o 
   0   0  12        5.86        7.34      0.38 o 
   1   0  12     1306.30     1406.04     41.06 o 
   2   0  12       22.70       20.85      0.74 o 
   3   0  12        1.41        1.20      0.19 o 
   4   0  12        0.00        0.06      0.19 o 
   5   0  12       13.65       16.43      1.26 o 
  -6   1  12       16.93       17.54      0.86 o 
  -5   1  12       14.23       13.31      1.04 o 
  -4   1  12       28.28       27.90      1.49 o 
  -3   1  12        4.82        5.30      0.38 o 
  -2   1  12      129.66      121.70      3.56 o 
  -1   1  12       10.16       11.81      0.47 o 
   0   1  12       22.32       22.09      0.73 o 
   1   1  12       80.67       89.13      2.60 o 
   2   1  12       73.45       72.74      1.54 o 
   3   1  12        0.23        0.36      0.21 o 
   4   1  12        6.79        7.54      0.46 o 
  -6   2  12        0.48        0.70      0.39 o 
  -5   2  12       33.09       32.56      1.65 o 
  -4   2  12      122.68      136.30      3.88 o 
  -3   2  12       31.37       26.86      1.83 o 
  -2   2  12       11.07       11.60      0.87 o 
  -1   2  12       79.12       67.63      5.06 o 
   0   2  12      131.57      134.91      2.65 o 
   1   2  12      193.11      192.26      4.33 o 
   2   2  12       42.42       41.98      1.33 o 
   3   2  12        0.14       -0.03      0.23 o 
   4   2  12        3.53        2.57      0.41 o 
  -6   3  12       15.68       17.61      1.43 o 
  -5   3  12       42.09       47.09      1.56 o 
  -4   3  12       91.29       97.36      3.66 o 
  -3   3  12       17.37       17.51      1.09 o 
  -2   3  12        1.64        1.51      0.30 o 
  -1   3  12      149.37      145.89      3.91 o 
   0   3  12      142.90      149.41      4.46 o 
   1   3  12       46.88       48.34      1.67 o 
   2   3  12       35.95       37.61      1.39 o 
   3   3  12       10.94        8.85      0.80 o 
   4   3  12        4.33        5.59      0.60 o 
  -6   4  12        1.11        0.97      0.45 o 
  -5   4  12       19.05       21.58      1.02 o 
  -4   4  12       16.16       20.33      1.35 o 
  -3   4  12        0.12        0.19      0.58 o 
  -2   4  12        3.95        3.30      0.51 o 
  -1   4  12       28.74       33.30      1.41 o 
   0   4  12      136.37      132.99      6.77 o 
   1   4  12        0.01       -0.05      0.27 o 
   2   4  12       48.27       43.04      2.85 o 
   3   4  12        6.90        7.39      0.53 o 
  -5   5  12        9.94       10.93      1.03 o 
  -4   5  12       14.22       15.46      1.86 o 
  -3   5  12       30.34       33.48      2.69 o 
  -2   5  12        2.36        3.01      0.52 o 
  -1   5  12        3.38        4.09      0.83 o 
   0   5  12        0.69        0.61      0.32 o 
   1   5  12       12.60       12.30      0.99 o 
   2   5  12        9.04       10.65      0.97 o 
  -4   6  12        2.21        2.63      1.15 o 
  -3   6  12        0.19       -0.38      0.77 o 
  -2   6  12       11.60       12.31      0.75 o 
  -1   6  12       14.91       16.88      1.40 o 
   0   6  12        7.56        6.86      0.63 o 
   1   6  12       18.64       19.53      1.48 o 
  -2   7  12        0.32        0.42      0.34 o 
  -1   7  12        4.24        4.54      0.91 o 
  -2  -8  13       59.39       54.47      3.01 o 
  -1  -8  13       14.45       15.59      1.67 o 
   0  -8  13        4.98        6.09      1.22 o 
   1  -8  13        0.01       -0.19      0.58 o 
  -3  -7  13       16.99       15.78      0.63 o 
  -2  -7  13        0.24        0.27      0.27 o 
  -1  -7  13       65.48       62.43      2.17 o 
   0  -7  13        0.00       -0.26      0.32 o 
   1  -7  13        0.69        0.83      0.38 o 
   2  -7  13        3.76        4.68      0.77 o 
   3  -7  13       10.96       10.97      1.15 o 
  -4  -6  13        6.78        6.80      0.45 o 
  -3  -6  13       17.75       10.97      7.86 o 
  -2  -6  13        5.93        5.50      0.49 o 
  -1  -6  13       21.29       20.36      0.72 o 
   0  -6  13        7.37        6.79      0.20 o 
   1  -6  13        0.20        0.45      0.58 o 
   2  -6  13        0.71        1.15      0.77 o 
   3  -6  13       12.90       13.79      1.92 o 
  -5  -5  13        0.01        0.58      0.64 o 
  -4  -5  13        7.78        7.27      0.37 o 
  -3  -5  13       39.90       39.89      1.12 o 
  -2  -5  13       57.47       62.21      1.37 o 
  -1  -5  13       81.66       83.82      1.85 o 
   0  -5  13       43.93       48.60      1.74 o 
   1  -5  13        1.35        1.09      0.58 o 
   2  -5  13        7.12        8.66      1.28 o 
   3  -5  13        4.16        3.72      1.09 o 
   4  -5  13        8.01        7.98      1.09 o 
  -5  -4  13        0.61        0.64      0.64 o 
  -4  -4  13        0.64        0.33      0.12 o 
  -3  -4  13        3.11        2.99      0.29 o 
  -2  -4  13      106.39      104.39      2.40 o 
  -1  -4  13      275.27      279.26      6.82 o 
   0  -4  13       79.31       82.86      1.44 o 
   1  -4  13       23.20       25.07      0.64 o 
   2  -4  13       17.91       16.80      0.86 o 
   3  -4  13        4.23        5.54      0.82 o 
   4  -4  13        3.53        1.89      1.92 o 
  -6  -3  13        0.12       -0.13      0.38 o 
  -5  -3  13        9.91        9.88      0.90 o 
  -4  -3  13       32.16       34.51      1.48 o 
  -3  -3  13        4.02        3.69      0.24 o 
  -2  -3  13       47.74       41.97      0.88 o 
  -1  -3  13      176.74      169.52      5.11 o 
   0  -3  13      131.37      134.01      2.21 o 
   1  -3  13       40.72       40.39      0.86 o 
   2  -3  13       17.49       17.08      0.49 o 
   3  -3  13        0.79        1.17      0.28 o 
   4  -3  13        0.00        0.38      0.77 o 
  -6  -2  13        6.29        6.80      0.90 o 
  -5  -2  13        7.41        6.61      1.35 o 
  -4  -2  13       16.23       15.78      1.35 o 
  -3  -2  13        3.33        3.53      0.32 o 
  -2  -2  13        0.01        0.03      0.22 o 
  -1  -2  13       41.22       36.09      0.68 o 
   0  -2  13      531.78      398.94    108.33 o 
   1  -2  13        1.32        0.56      0.17 o 
   2  -2  13        8.21        7.62      0.27 o 
   3  -2  13        0.79        1.16      0.16 o 
   4  -2  13        1.76        2.59      0.17 o 
  -6  -1  13       12.70       11.54      1.67 o 
  -5  -1  13        4.38        4.08      0.51 o 
  -4  -1  13        4.50        4.61      0.43 o 
  -3  -1  13       50.60       48.05      1.45 o 
  -2  -1  13       14.41       12.28      0.37 o 
  -1  -1  13        0.41        0.00      0.19 o 
   0  -1  13       54.94       53.18      2.69 o 
   1  -1  13       50.82       50.52      0.95 o 
   2  -1  13        2.81        3.38      0.69 o 
   3  -1  13       41.91       44.94      3.05 o 
   4  -1  13       13.80       16.00      2.50 o 
  -6   0  13        6.72        7.73      1.06 o 
  -5   0  13       19.65       20.95      0.93 o 
  -4   0  13       16.86       15.35      0.90 o 
  -3   0  13       74.34       75.76      1.68 o 
  -2   0  13       43.14       35.22      0.84 o 
  -1   0  13       24.09       24.64      9.30 o 
   0   0  13        0.14        0.52      0.13 o 
   1   0  13       26.73       28.12      0.76 o 
   2   0  13        4.23        5.52      0.41 o 
   3   0  13       28.30       28.41      1.09 o 
   4   0  13        2.96        2.71      0.40 o 
  -6   1  13        2.30        2.78      0.55 o 
  -5   1  13        0.06       -0.11      0.23 o 
  -4   1  13       23.43       23.55      0.93 o 
  -3   1  13       36.55       32.05      3.34 o 
  -2   1  13      110.51      108.08      5.23 o 
  -1   1  13        4.33        3.24      0.25 o 
   0   1  13       62.96       57.34      1.04 o 
   1   1  13       31.04       31.95      0.98 o 
   2   1  13       44.55       45.94      1.28 o 
   3   1  13        0.00        0.19      0.21 o 
   4   1  13        6.16        6.59      0.41 o 
  -6   2  13       10.90       10.99      0.85 o 
  -5   2  13        8.25        8.85      0.67 o 
  -4   2  13        1.23        1.37      0.34 o 
  -3   2  13       17.43       15.23      0.67 o 
  -2   2  13       41.75       49.88      2.41 o 
  -1   2  13      100.58       89.06      1.71 o 
   0   2  13      138.96      134.71      2.86 o 
   1   2  13      224.39      216.57      5.21 o 
   2   2  13        0.50        0.36      0.31 o 
   3   2  13        0.17        0.20      0.23 o 
   4   2  13        6.60        6.87      0.74 o 
  -6   3  13       13.64       14.25      1.34 o 
  -5   3  13        0.12        0.06      0.42 o 
  -4   3  13       16.09       14.09      2.53 o 
  -3   3  13        0.34        0.06      0.22 o 
  -2   3  13       18.30       18.15      1.09 o 
  -1   3  13       12.72       16.33      1.11 o 
   0   3  13       35.35       35.43      1.39 o 
   1   3  13        5.82        7.21      0.59 o 
   2   3  13        4.48        3.46      0.58 o 
   3   3  13        0.00        0.25      0.28 o 
  -5   4  13       12.98       14.75      1.03 o 
  -4   4  13       10.38       11.61      1.73 o 
  -3   4  13        0.12       -0.19      0.58 o 
  -2   4  13       21.62       19.99      0.78 o 
  -1   4  13       34.82       36.73      1.44 o 
   0   4  13       95.82       98.66      3.67 o 
   1   4  13       34.16       32.15      1.75 o 
   2   4  13        8.79        8.93      0.77 o 
   3   4  13        0.22        0.13      0.26 o 
  -5   5  13       16.89       17.20      1.17 o 
  -4   5  13        5.02        5.13      1.41 o 
  -3   5  13        5.65        5.45      0.83 o 
  -2   5  13        7.88        7.27      0.74 o 
  -1   5  13       69.44       66.91      3.50 o 
   0   5  13       12.53       12.18      1.48 o 
   1   5  13       16.02       14.41      1.06 o 
   2   5  13        1.54        1.54      0.73 o 
  -3   6  13        1.79        2.44      0.71 o 
  -2   6  13        2.70        2.48      0.58 o 
  -1   6  13        7.88        7.75      0.79 o 
   0   6  13       15.77       15.17      1.09 o 
  -1  -8  14        0.09        0.32      0.58 o 
   0  -8  14        3.81        3.91      1.09 o 
  -3  -7  14        9.11        9.17      0.41 o 
  -2  -7  14       22.86       20.69      0.89 o 
  -1  -7  14       11.25       11.54      0.90 o 
   0  -7  14        2.37        3.53      0.90 o 
   1  -7  14        6.07        6.09      1.22 o 
   2  -7  14        2.73        2.76      1.09 o 
  -4  -6  14        1.63        1.35      0.64 o 
  -3  -6  14       37.10       36.30      1.35 o 
  -2  -6  14      105.74       97.75      2.36 o 
  -1  -6  14       32.93       37.43      0.87 o 
   0  -6  14        1.40        1.48      0.64 o 
   1  -6  14       13.86       15.52      1.54 o 
   2  -6  14       10.63       10.33      1.48 o 
   3  -6  14        0.54        0.13      0.38 o 
  -5  -5  14        0.09       -0.19      0.58 o 
  -4  -5  14       14.37       14.17      1.35 o 
  -3  -5  14       23.01       19.89      0.63 o 
  -2  -5  14       46.29       47.20      1.22 o 
  -1  -5  14       57.95       55.84      1.12 o 
   0  -5  14        0.04        0.03      0.09 o 
   1  -5  14        0.28        0.38      0.58 o 
   2  -5  14        5.40        4.49      0.71 o 
   3  -5  14       11.51       11.23      0.73 o 
  -5  -4  14        0.08        0.00      0.26 o 
  -4  -4  14       33.03       33.67      1.41 o 
  -3  -4  14       22.12       22.07      0.73 o 
  -2  -4  14        7.66        8.56      0.50 o 
  -1  -4  14       74.48       82.21      1.98 o 
   0  -4  14        2.20        1.88      0.16 o 
   1  -4  14       31.79       29.10      1.72 o 
   2  -4  14        2.39        2.06      0.21 o 
   3  -4  14       16.54       16.96      1.54 o 
   4  -4  14       19.29       24.18      2.63 o 
  -5  -3  14        2.21        2.69      0.90 o 
  -4  -3  14        8.11        9.30      1.28 o 
  -3  -3  14       81.92       80.40      1.85 o 
  -2  -3  14        2.98        1.82      0.29 o 
  -1  -3  14       10.18        5.51      0.45 o 
   0  -3  14      158.33      175.04      2.67 o 
   1  -3  14        9.70        8.92      0.33 o 
   2  -3  14       15.30       15.39      1.96 o 
   3  -3  14        1.55        0.74      0.15 o 
   4  -3  14       11.62       15.01      2.05 o 
  -6  -2  14        4.97        5.13      1.28 o 
  -5  -2  14        3.47        3.91      1.09 o 
  -4  -2  14        8.49        8.10      0.64 o 
  -3  -2  14        0.03        0.16      0.27 o 
  -2  -2  14      178.96      171.35      3.81 o 
  -1  -2  14       71.66       74.25      1.30 o 
   0  -2  14        0.34        0.42      0.16 o 
   1  -2  14       26.91       30.59      1.54 o 
   2  -2  14       18.13       17.80      0.52 o 
   3  -2  14        0.35        0.38      0.16 o 
   4  -2  14        0.70        1.47      0.23 o 
  -6  -1  14        0.06        0.11      0.28 o 
  -5  -1  14       45.30       45.92      1.60 o 
  -4  -1  14       27.75       28.64      1.31 o 
  -3  -1  14        0.39        0.51      0.29 o 
  -2  -1  14      141.15      137.26      2.78 o 
  -1  -1  14       89.41       78.56      3.27 o 
   0  -1  14       28.37       29.31      0.93 o 
   1  -1  14       39.01       41.20      0.81 o 
   2  -1  14       17.75       18.42      0.58 o 
   3  -1  14       12.49       15.74      1.09 o 
   4  -1  14        0.19       -0.14      0.14 o 
  -6   0  14        0.70        0.45      0.34 o 
  -5   0  14       13.50       12.61      0.85 o 
  -4   0  14       24.95       26.65      1.27 o 
  -3   0  14        5.66        3.23      0.38 o 
  -2   0  14        9.22        7.05      0.38 o 
  -1   0  14       84.06       73.61      4.78 o 
   0   0  14       34.52       33.76      0.87 o 
   1   0  14        1.45        1.04      0.20 o 
   2   0  14       32.56       33.05      0.94 o 
   3   0  14       15.15       16.26      0.94 o 
   4   0  14        1.45        1.20      0.25 o 
  -6   1  14        0.74        0.60      0.39 o 
  -5   1  14        0.28        0.20      0.27 o 
  -4   1  14        1.74        1.92      0.54 o 
  -3   1  14        7.32        6.65      0.77 o 
  -2   1  14        0.12        0.87      0.24 o 
  -1   1  14       47.86       40.08      1.00 o 
   0   1  14        8.49        9.24      0.50 o 
   1   1  14        7.30        6.50      0.41 o 
   2   1  14       10.62       12.28      0.58 o 
   3   1  14       15.54       16.01      0.82 o 
   4   1  14        3.26        4.48      0.83 o 
  -6   2  14        1.19        1.61      0.41 o 
  -5   2  14        0.18        0.00      0.27 o 
  -4   2  14       19.38       20.08      0.96 o 
  -3   2  14       74.15       69.05      6.73 o 
  -2   2  14        9.82       10.67      0.53 o 
  -1   2  14        0.06        0.22      0.15 o 
   0   2  14        0.19        0.38      0.18 o 
   1   2  14       12.32       12.99      0.74 o 
   2   2  14        1.18        1.08      0.27 o 
   3   2  14        5.13        4.97      0.46 o 
  -5   3  14        1.14        1.19      0.61 o 
  -4   3  14       28.42       31.43      2.44 o 
  -3   3  14       41.98       40.49      2.12 o 
  -2   3  14       21.09       12.98      4.84 o 
  -1   3  14       36.83       32.31      1.06 o 
   0   3  14        6.53        6.20      0.39 o 
   1   3  14        3.58        3.59      0.34 o 
   2   3  14        0.01        0.13      0.19 o 
   3   3  14        1.76        1.85      0.40 o 
  -5   4  14        0.17        0.26      0.27 o 
  -4   4  14        3.10        4.43      0.77 o 
  -3   4  14       15.89       18.73      1.28 o 
  -2   4  14        5.79        5.53      0.58 o 
  -1   4  14        1.69        1.58      0.46 o 
   0   4  14       53.15       47.32      1.99 o 
   1   4  14        8.48        7.87      1.06 o 
   2   4  14        0.28        0.34      0.25 o 
  -4   5  14        1.92        1.80      0.64 o 
  -3   5  14        4.63        4.68      0.83 o 
  -2   5  14        7.59        9.89      1.35 o 
  -1   5  14        5.35        6.35      0.77 o 
   0   5  14        9.67       12.05      0.96 o 
   1   5  14        0.44        0.69      0.34 o 
  -2   6  14       11.95       12.04      1.33 o 
  -1   6  14       18.38       19.12      1.21 o 
  -2  -7  15        1.11        0.51      0.21 o 
  -1  -7  15       34.39       33.80      1.54 o 
   0  -7  15       11.82       11.54      1.41 o 
   1  -7  15       10.36        9.36      1.48 o 
  -3  -6  15        3.04        2.79      0.67 o 
  -2  -6  15        0.88        1.01      0.16 o 
  -1  -6  15        5.19        6.45      0.30 o 
   0  -6  15        2.17        2.50      0.77 o 
   1  -6  15       15.22       15.71      1.03 o 
   2  -6  15       14.85       15.01      1.22 o 
  -4  -5  15       69.47       68.31      3.40 o 
  -3  -5  15        0.17        0.49      0.17 o 
  -2  -5  15        0.29        1.64      0.78 o 
  -1  -5  15       39.37       33.04      1.28 o 
   0  -5  15        6.14        7.44      0.26 o 
   1  -5  15       12.29       12.25      0.83 o 
   2  -5  15        9.63        7.76      1.28 o 
   3  -5  15        2.38        2.91      0.59 o 
  -5  -4  15        5.81        5.39      1.22 o 
  -4  -4  15        2.15        1.99      0.45 o 
  -3  -4  15      117.59      116.68      2.23 o 
  -2  -4  15       59.31       50.61      1.73 o 
  -1  -4  15        0.52       -0.03      0.16 o 
   0  -4  15        0.04       -0.03      0.09 o 
   1  -4  15       19.84       18.41      0.53 o 
   2  -4  15       17.33       18.80      0.77 o 
   3  -4  15        9.46       10.51      6.38 o 
  -5  -3  15        0.01        0.13      0.51 o 
  -4  -3  15        5.80        4.62      0.66 o 
  -3  -3  15       64.66       66.69      2.06 o 
  -2  -3  15       76.06       72.85      1.19 o 
  -1  -3  15       38.98       38.52      0.76 o 
   0  -3  15        7.76        7.68      0.52 o 
   1  -3  15        1.58        1.15      0.43 o 
   2  -3  15        0.03        0.11      0.26 o 
   3  -3  15       14.19       18.79      2.24 o 
   4  -3  15        0.01       -0.19      0.71 o 
  -5  -2  15        0.30        0.32      0.28 o 
  -4  -2  15       44.78       43.33      1.20 o 
  -3  -2  15        1.79        2.67      0.50 o 
  -2  -2  15       48.02       55.98      1.73 o 
  -1  -2  15       18.53       21.35      0.59 o 
   0  -2  15       53.32       54.64      1.29 o 
   1  -2  15       40.16       44.96      2.18 o 
   2  -2  15        0.03        0.38      0.17 o 
   3  -2  15       37.75       34.87      2.32 o 
   4  -2  15        9.97       11.80      1.86 o 
  -6  -1  15        6.64        6.81      0.95 o 
  -5  -1  15        5.80        5.67      0.50 o 
  -4  -1  15       10.68        9.93      0.67 o 
  -3  -1  15       14.74       12.73      0.52 o 
  -2  -1  15       31.02       19.23      0.56 o 
  -1  -1  15       20.35       25.14      0.87 o 
   0  -1  15      110.57      117.63      2.94 o 
   1  -1  15       42.16       43.23      0.94 o 
   2  -1  15        0.28        0.41      0.19 o 
   3  -1  15        0.48        0.08      0.14 o 
   4  -1  15       20.28       22.36      1.83 o 
  -6   0  15        0.19       -0.03      0.34 o 
  -5   0  15       13.07       13.70      0.75 o 
  -4   0  15       10.03       10.82      0.72 o 
  -3   0  15        0.13        0.09      0.07 o 
  -2   0  15       45.59       40.53      2.41 o 
  -1   0  15       39.44       43.14      2.60 o 
   0   0  15        5.41        6.02      0.37 o 
   1   0  15       16.49       16.70      0.52 o 
   2   0  15        1.16        1.65      0.34 o 
   3   0  15        0.09        0.11      0.21 o 
  -5   1  15       34.14       35.33      1.31 o 
  -4   1  15       23.02       25.09      1.08 o 
  -3   1  15        1.99        1.86      0.32 o 
  -2   1  15       66.63       52.84      4.30 o 
  -1   1  15        5.82        5.79      0.50 o 
   0   1  15        8.15        8.56      0.41 o 
   1   1  15        9.95       10.34      0.45 o 
   2   1  15       36.91       40.36      1.85 o 
   3   1  15        3.11        3.84      0.37 o 
  -5   2  15        2.24        2.09      0.45 o 
  -4   2  15       14.47       17.95      0.84 o 
  -3   2  15        4.14        3.95      0.32 o 
  -2   2  15        1.09        0.76      0.24 o 
  -1   2  15        4.63        3.17      0.39 o 
   0   2  15        0.36        0.29      0.20 o 
   1   2  15       17.75       18.18      0.86 o 
   2   2  15       27.42       28.55      1.04 o 
   3   2  15        5.64        6.00      0.65 o 
  -5   3  15        5.39        6.37      0.90 o 
  -4   3  15        5.62        7.31      0.90 o 
  -3   3  15        8.84       10.19      2.73 o 
  -2   3  15        2.86        3.07      0.42 o 
  -1   3  15       42.00       40.93      1.12 o 
   0   3  15        2.13        2.35      0.37 o 
   1   3  15        3.04        3.11      0.43 o 
   2   3  15        9.80        9.05      0.67 o 
  -4   4  15       13.52       13.15      1.22 o 
  -3   4  15       15.16       15.91      2.12 o 
  -2   4  15        5.56        6.67      1.48 o 
  -1   4  15        0.56        0.40      0.37 o 
   0   4  15        1.20        0.84      0.54 o 
   1   4  15        4.08        3.32      0.50 o 
  -3   5  15        2.25        1.67      1.15 o 
  -2   5  15        0.12        0.09      0.29 o 
  -1   5  15       16.98       12.99      1.01 o 
   0   5  15        0.02        0.16      0.45 o 
  -1  -7  16       25.11       22.96      1.73 o 
   0  -7  16       18.16       17.77      1.73 o 
  -3  -6  16       15.42       18.92      0.83 o 
  -2  -6  16       38.34       37.92      1.23 o 
  -1  -6  16       24.43       21.74      1.54 o 
   0  -6  16       54.45       48.42      1.99 o 
   1  -6  16       46.22       52.66      3.34 o 
   2  -6  16        0.04       -0.38      0.77 o 
  -4  -5  16        1.16        1.73      0.83 o 
  -3  -5  16        5.85        5.45      0.41 o 
  -2  -5  16        0.48        1.48      0.83 o 
  -1  -5  16       25.95       25.68      0.67 o 
   0  -5  16       22.38       20.87      1.70 o 
   1  -5  16       15.04       12.96      1.48 o 
   2  -5  16       40.77       44.83      3.14 o 
  -4  -4  16       27.13       32.15      1.59 o 
  -3  -4  16       39.35       43.93      1.68 o 
  -2  -4  16        0.12        0.19      0.16 o 
  -1  -4  16        0.43        0.43      0.26 o 
   0  -4  16        5.38        6.31      0.25 o 
   1  -4  16        8.18        6.81      0.24 o 
   2  -4  16       34.78       34.60      4.36 o 
   3  -4  16       14.43       17.77      1.35 o 
  -5  -3  16       30.09       29.18      1.74 o 
  -4  -3  16       72.36       72.96      1.95 o 
  -3  -3  16        0.18        0.87      0.23 o 
  -2  -3  16       29.08       28.20      1.02 o 
  -1  -3  16       21.62       17.63      0.68 o 
   0  -3  16        0.26        0.23      0.11 o 
   1  -3  16       25.98       25.63      1.86 o 
   2  -3  16        0.88        0.30      0.18 o 
   3  -3  16       16.04       26.17      2.57 o 
  -5  -2  16        8.48        8.53      0.63 o 
  -4  -2  16        5.14        4.64      0.68 o 
  -3  -2  16       80.27       70.92      1.85 o 
  -2  -2  16       63.50       61.70      1.56 o 
  -1  -2  16       23.95       21.53      0.57 o 
   0  -2  16        0.02       -0.11      0.20 o 
   1  -2  16       15.14       14.43      1.28 o 
   2  -2  16        1.10        1.18      0.16 o 
   3  -2  16       23.09       26.55      3.07 o 
  -5  -1  16        2.67        3.38      0.45 o 
  -4  -1  16        6.08        5.44      0.72 o 
  -3  -1  16       42.11       41.03      1.35 o 
  -2  -1  16       56.10       56.57      2.43 o 
  -1  -1  16       41.83       41.18      1.73 o 
   0  -1  16        9.33       10.07      0.52 o 
   1  -1  16       13.60       15.53      0.56 o 
   2  -1  16        0.51        0.27      0.16 o 
   3  -1  16        0.07        0.08      0.16 o 
  -5   0  16        4.87        6.42      0.75 o 
  -4   0  16       13.23       14.05      1.09 o 
  -3   0  16        3.41        5.28      0.45 o 
  -2   0  16       18.73       18.23      1.64 o 
  -1   0  16       16.98       19.87      0.77 o 
   0   0  16       69.87       68.71      1.37 o 
   1   0  16       17.85       17.44      0.62 o 
   2   0  16        0.30        0.07      0.18 o 
   3   0  16       28.11       26.76      1.75 o 
  -5   1  16       17.04       20.60      1.23 o 
  -4   1  16        1.24        2.73      0.75 o 
  -3   1  16        0.44        0.41      0.26 o 
  -2   1  16       17.86       12.84      1.19 o 
  -1   1  16       29.80       30.94      1.44 o 
   0   1  16       48.63       49.22      1.13 o 
   1   1  16       18.29       18.57      0.85 o 
   2   1  16        2.90        2.35      0.42 o 
   3   1  16        1.45        1.22      0.33 o 
  -5   2  16        9.33        9.51      0.93 o 
  -4   2  16        0.60        0.67      0.44 o 
  -3   2  16        5.58        6.32      0.96 o 
  -2   2  16       13.34       12.64      0.57 o 
  -1   2  16        4.21        4.51      0.40 o 
   0   2  16       10.67       11.58      0.57 o 
   1   2  16        0.25        0.12      0.28 o 
   2   2  16        0.44        0.78      0.31 o 
  -3   3  16        0.19        0.09      0.13 o 
  -2   3  16        5.15        3.79      0.71 o 
  -1   3  16        0.05        0.19      0.17 o 
   0   3  16        0.65        0.71      0.23 o 
   1   3  16        7.25        7.90      0.53 o 
  -3   4  16       10.08       11.07      0.74 o 
  -2   4  16        4.76        5.49      0.35 o 
  -1   4  16        0.47        0.89      0.25 o 
   0   4  16        0.49        0.37      0.22 o 
  -2  -6  17       23.37       22.23      0.56 o 
  -1  -6  17       23.23       23.28      1.60 o 
   0  -6  17        4.01        3.40      0.96 o 
   1  -6  17        1.85        1.35      0.96 o 
  -3  -5  17       23.67       28.10      1.16 o 
  -2  -5  17       27.83       22.36      5.00 o 
  -1  -5  17       20.83       18.53      0.80 o 
   0  -5  17       53.79       55.03      2.18 o 
   1  -5  17       16.19       16.23      1.80 o 
   2  -5  17       31.13       37.07      1.99 o 
  -4  -4  17        0.21        1.05      0.34 o 
  -3  -4  17       16.58       20.16      1.09 o 
  -2  -4  17        7.71        8.58      0.48 o 
  -1  -4  17       43.99       39.29      1.57 o 
   0  -4  17       74.61       71.14      2.58 o 
   1  -4  17       61.81       64.13      7.66 o 
   2  -4  17        0.08       -0.96      0.96 o 
  -4  -3  17        4.46        4.80      0.64 o 
  -3  -3  17       14.70       14.84      0.63 o 
  -2  -3  17        0.00        0.00      0.18 o 
  -1  -3  17       11.97       12.88      0.66 o 
   0  -3  17       18.96       17.27      0.87 o 
   1  -3  17       28.15       27.07      1.48 o 
   2  -3  17       19.98       23.54      1.41 o 
  -5  -2  17       42.12       43.47      1.77 o 
  -4  -2  17       62.61       74.44      2.83 o 
  -3  -2  17       45.92       45.46      1.70 o 
  -2  -2  17        4.03        4.75      0.42 o 
  -1  -2  17        0.15       -0.09      0.14 o 
   0  -2  17        2.00        2.98      1.31 o 
   1  -2  17        2.72        1.72      1.44 o 
   2  -2  17       29.26       28.32      3.85 o 
  -5  -1  17       10.27        8.56      1.20 o 
  -4  -1  17       59.87       63.56      2.54 o 
  -3  -1  17        5.74        7.27      0.55 o 
  -2  -1  17       39.99       37.13      1.39 o 
  -1  -1  17       14.16       13.73      0.61 o 
   0  -1  17        7.52        9.80      0.51 o 
   1  -1  17        7.28        6.36      0.64 o 
   2  -1  17        1.54        8.34      5.23 o 
  -5   0  17       10.24       11.31      1.38 o 
  -4   0  17        0.02        0.53      0.38 o 
  -3   0  17       48.56       47.85      1.61 o 
  -2   0  17       30.30       29.52      1.03 o 
  -1   0  17       46.98       48.16      2.37 o 
   0   0  17        2.06        1.82      0.46 o 
   1   0  17        0.07        0.55      0.31 o 
   2   0  17        1.32        1.12      0.20 o 
  -5   1  17        0.04        0.32      0.36 o 
  -4   1  17        0.01       -0.06      0.28 o 
  -3   1  17        9.66       10.45      0.90 o 
  -2   1  17       32.74       30.43      2.12 o 
  -1   1  17       18.11       16.35      1.15 o 
   0   1  17       14.02       14.82      0.76 o 
   1   1  17        4.49        5.41      0.46 o 
   2   1  17        1.86        2.31      0.35 o 
  -4   2  17       10.01       14.40      0.86 o 
  -3   2  17        0.03        0.06      0.32 o 
  -2   2  17        8.42        7.40      0.53 o 
  -1   2  17        8.92        9.28      0.61 o 
   0   2  17       36.42       37.66      1.05 o 
   1   2  17        0.00        0.00      0.19 o 
  -3   3  17        0.12        0.13      0.38 o 
  -2   3  17        2.68        1.71      0.36 o 
  -1   3  17       10.68       10.20      0.63 o 
   0   3  17        5.14        3.84      1.06 o 
  -2   4  17        0.01        0.02      0.18 o 
  -1   4  17        1.26        0.93      0.39 o 
  -2  -5  18       10.21        0.66      0.14 o 
  -1  -5  18       25.59       25.41      0.67 o 
   0  -5  18        1.59        0.77      0.58 o 
   1  -5  18        1.18        1.54      0.51 o 
  -3  -4  18        9.63        9.19      0.50 o 
  -2  -4  18       40.35       39.91      1.25 o 
  -1  -4  18       35.96       25.54      5.84 o 
   0  -4  18        9.50        9.98      0.48 o 
   1  -4  18        5.47        6.16      0.77 o 
  -4  -3  18       16.06       17.18      0.84 o 
  -3  -3  18       11.16       13.95      0.91 o 
  -2  -3  18       24.15       21.58      1.00 o 
  -1  -3  18       13.30       11.72      0.63 o 
   0  -3  18       75.56       75.53      8.16 o 
   1  -3  18       48.32       57.30      4.97 o 
   2  -3  18       32.91       44.32      2.24 o 
  -4  -2  18        0.22        0.79      0.39 o 
  -3  -2  18        5.03        5.71      0.77 o 
  -2  -2  18        0.19        0.83      0.23 o 
  -1  -2  18       57.76       62.14      1.25 o 
   0  -2  18       37.18       38.40      1.42 o 
   1  -2  18       62.00       72.60      2.82 o 
   2  -2  18        5.47        3.91      0.51 o 
  -4  -1  18        5.55        6.78      0.93 o 
  -3  -1  18       16.97       16.93      0.77 o 
  -2  -1  18        0.79        0.74      0.19 o 
  -1  -1  18        0.33        1.02      0.37 o 
   0  -1  18       20.89       20.74      1.09 o 
   1  -1  18        4.91        3.86      0.57 o 
   2  -1  18       14.91       14.02      0.99 o 
  -4   0  18       39.08       44.91      2.34 o 
  -3   0  18       39.90       42.34      1.36 o 
  -2   0  18        6.28        6.10      0.42 o 
  -1   0  18        4.54        6.16      0.50 o 
   0   0  18        2.03        2.26      0.55 o 
   1   0  18        0.21        0.22      0.25 o 
  -4   1  18       31.00       38.29      2.24 o 
  -3   1  18       13.38       14.37      1.73 o 
  -2   1  18       17.47       15.04      1.22 o 
  -1   1  18        8.59        9.78      0.73 o 
   0   1  18       25.39       32.28      1.05 o 
   1   1  18        8.23        8.82      0.69 o 
  -3   2  18        5.31        3.78      1.28 o 
  -2   2  18       24.92       25.21      1.51 o 
  -1   2  18       10.92       11.41      0.84 o 
   0   2  18        0.28        0.45      0.27 o 
  -2   3  18        8.24        7.88      0.74 o 
  -1   3  18        6.79        6.32      0.49 o 
  -2  -4  19       47.02       50.95      2.12 o 
  -1  -4  19        3.70        3.40      0.34 o 
  -3  -3  19        5.09        5.56      0.66 o 
  -2  -3  19       12.41       13.74      0.65 o 
  -1  -3  19       40.70       43.19      1.43 o 
   0  -3  19        0.57        2.36      0.51 o 
   1  -3  19        0.13        0.06      0.45 o 
  -3  -2  19        3.33        3.08      0.44 o 
  -2  -2  19       25.16       23.27      1.13 o 
  -1  -2  19       50.50       57.23      1.25 o 
   0  -2  19        7.27        8.75      0.90 o 
   1  -2  19        2.63        0.55      1.60 o 
  -3  -1  19        4.97        5.72      0.60 o 
  -2  -1  19        8.13        6.39      0.34 o 
  -1  -1  19        4.68        3.74      0.43 o 
   0  -1  19      113.28      136.81      4.29 o 
   1  -1  19       25.05       29.25      1.89 o 
  -3   0  19        3.20        5.06      0.66 o 
  -2   0  19        1.69        1.43      0.29 o 
  -1   0  19       15.27       15.03      0.83 o 
   0   0  19       14.13       13.78      0.80 o 
  -3   1  19        6.63        4.88      3.24 o 
  -2   1  19        5.55        5.71      0.53 o 
  -1   1  19        0.84        0.67      0.29 o 
   0   1  19        0.07        0.01      0.22 o 
  -2  -2  20       18.54       20.40      1.13 o 
  -1  -2  20        0.66        0.21      0.19 o 
  -2  -1  20       19.91       22.88      0.79 o 
  -1  -1  20        2.87        1.40      0.43 o 
                                                 
